# Supplementary material for: Bis[μ-3,5-bis­(pyridin-2-yl)pyrazolato]bis­[(hexa­fluoro­phosphato)copper(II)]
Source: Acta Crystallogr Sect E Struct Rep Online. 2013 Jul 13;69(Pt 8):m455–6. doi: 10.1107/S1600536813018813 (PMC3793691; doi:10.1107/S1600536813018813)
Supplement: Supplementary file 1 [file e-69-0m455-sup1.cif]

##############################################################################
#                                                                            #
# This CIF contains the data in a paper accepted for publication in          #
# Acta Crystallographica Section E. It conforms to the requirements of       #
# Notes for Authors for Acta Crystallographica Section E, and has been       #
# peer reviewed under the auspices of the IUCr Commission on Journals.       #
#                                                                            #
# Full details of the Crystallographic Information File format               #
# are given in the paper "The Crystallographic Information File (CIF):       #
# a New Standard Archive File for Crystallography" by S. R. Hall, F. H.      #
# Allen and I. D. Brown [Acta Cryst. (1991), A47, 655-685].                  #
#                                                                            #
# The current version of the core CIF dictionary is obtainable from          #
# ftp://ftp.iucr.org/pub/cif_core.dic.                                       #
#                                                                            #
# Software is freely available for graphical display of the structure(s)     #
# in this CIF. For information consult the CIF software page                 #
# http://www.iucr.org/resources/cif/software.                                #
#                                                                            #
# This file may be used for bona fide research purposes within the           #
# scientific community so long as proper attribution is given to the journal # 
# article from which it was obtained.                                        #
#                                                                            #
##############################################################################
data_I
_audit_creation_method     SHELXL97
_chemical_name_systematic
;
Bis[\m-3,5-bis(pyridin-2-yl)pyrazolato]bis[(hexafluorophosphato)copper(II)]
;
_chemical_name_common     ?
_chemical_formula_moiety     'C26 H18 Cu2 F12 N8 P2'
_chemical_formula_sum     'C26 H18 Cu2 F12 N8 P2'
_chemical_formula_iupac     '[Cu2 (C13 H9 N4)2 (F6 P)2]'
_chemical_formula_weight     859.52
_chemical_melting_point     ?
_symmetry_cell_setting     monoclinic
_symmetry_space_group_name_H-M     'P 21/c'
_symmetry_space_group_name_Hall     '-P 2ybc'
loop_
    _symmetry_equiv_pos_site_id
    _symmetry_equiv_pos_as_xyz
    1 '+X,+Y,+Z'
    2 '-X,1/2+Y,1/2-Z'
    3 '-X,-Y,-Z'
    4 '+X,1/2-Y,1/2+Z'
_cell_length_a     6.3558(4)
_cell_length_b     21.2388(14)
_cell_length_c     10.9252(9)
_cell_angle_alpha     90.0000
_cell_angle_beta     95.753(2)
_cell_angle_gamma     90.0000
_cell_volume     1467.36(18)
_cell_formula_units_Z     2
_cell_measurement_reflns_used     17353
_cell_measurement_theta_min     3.22
_cell_measurement_theta_max     27.52
_cell_measurement_temperature     200
_exptl_crystal_description     block
_exptl_crystal_colour     purple
_exptl_crystal_size_max     0.500
_exptl_crystal_size_mid     0.150
_exptl_crystal_size_min     0.100
_exptl_crystal_density_diffrn     1.945
_exptl_crystal_density_meas     ?
_exptl_crystal_density_method     'not measured'
_exptl_crystal_F_000     852.00
_exptl_absorpt_coefficient_mu     1.671
_exptl_absorpt_correction_type     multi-scan
_exptl_absorpt_process_details     '(ABSCOR; Higashi, 1995)'
_exptl_absorpt_correction_T_min     0.603
_exptl_absorpt_correction_T_max     0.845
_exptl_special_details
;
;
_diffrn_ambient_temperature     200
_diffrn_radiation_type     'Mo K\a'
_diffrn_radiation_wavelength     0.71075
_diffrn_measurement_device_type     'Rigaku R-AXIS RAPID'
_diffrn_measurement_method     &yen;w
_diffrn_detector_area_resol_mean     10.000
_diffrn_reflns_number     23498
_diffrn_reflns_av_R_equivalents     0.0284
_diffrn_reflns_theta_max     27.48
_diffrn_reflns_theta_full     27.49
_diffrn_measured_fraction_theta_max     0.999
_diffrn_measured_fraction_theta_full     0.999
_diffrn_reflns_limit_h_min     -7
_diffrn_reflns_limit_h_max     8
_diffrn_reflns_limit_k_min     -27
_diffrn_reflns_limit_k_max     27
_diffrn_reflns_limit_l_min     -14
_diffrn_reflns_limit_l_max     14
_diffrn_standards_number     0
_diffrn_standards_interval_count     .
_diffrn_standards_decay_%     ?
_refine_special_details
;
Refinement was performed using all reflections. The weighted
    R-factor (wR) and goodness of fit (S) are based on F^2^.
    R-factor (gt) are based on F. The threshold expression of
    F^2^ > 2.0 sigma(F^2^) is used only for calculating R-factor (gt).
;
_reflns_number_total     3364
_reflns_number_gt     3035
_reflns_threshold_expression     F^2^>2\s(F^2^)
_refine_ls_structure_factor_coef     Fsqd
_refine_ls_R_factor_gt     0.0271
_refine_ls_wR_factor_ref     0.0739
_refine_ls_goodness_of_fit_ref     1.045
_refine_ls_number_reflns     3364
_refine_ls_number_parameters     226
_refine_ls_number_restraints     0
_refine_ls_hydrogen_treatment     constr
_refine_ls_weighting_scheme     calc
_refine_ls_weighting_details
            'w = 1/[\s^2^(Fo^2^)+(0.0407P)^2^+0.8933P] where P=(Fo^2^+2Fc^2^)/3'
_atom_sites_solution_hydrogens     geom
_atom_sites_solution_primary     direct
_atom_sites_solution_secondary     difmap
_refine_ls_shift/su_max     0.005
_refine_diff_density_max     0.440
_refine_diff_density_min     -0.190
_refine_ls_extinction_method     none
_refine_ls_extinction_coef     ?
loop_
    _atom_type_symbol
    _atom_type_description
    _atom_type_scat_dispersion_real
    _atom_type_scat_dispersion_imag
    _atom_type_scat_source
    'Cu' 'Cu' 0.3201 1.2651
;
International Tables for Crystallography
(1992, Vol. C, Tables 4.2.6.8 and 6.1.1.4)
;
    'C' 'C' 0.0033 0.0016
;
International Tables for Crystallography
(1992, Vol. C, Tables 4.2.6.8 and 6.1.1.4)
;
    'N' 'N' 0.0061 0.0033
;
International Tables for Crystallography
(1992, Vol. C, Tables 4.2.6.8 and 6.1.1.4)
;
    'P' 'P' 0.1023 0.0942
;
International Tables for Crystallography
(1992, Vol. C, Tables 4.2.6.8 and 6.1.1.4)
;
    'F' 'F' 0.0171 0.0103
;
International Tables for Crystallography
(1992, Vol. C, Tables 4.2.6.8 and 6.1.1.4)
;
    'O' 'O' 0.0106 0.0060
;
International Tables for Crystallography
(1992, Vol. C, Tables 4.2.6.8 and 6.1.1.4)
;
    'H' 'H' 0.0000 0.0000
;
International Tables for Crystallography
(1992, Vol. C, Table 6.1.1.4)
;
_computing_data_collection     '<i>RAPID-AUTO</i> (Rigaku, 2002)'
_computing_cell_refinement     '<i>RAPID-AUTO</i> (Rigaku, 2002)'
_computing_data_reduction     '<i>RAPID-AUTO</i> (Rigaku, 2002)'
_computing_structure_solution
                                 '<i>Il Milione</i> (Burla <i>et al.</i>, 2007)'
_computing_structure_refinement     'SHELXL97 (Sheldrick, 2008)'
_computing_molecular_graphics     'CrystalStructure (Rigaku, 2010)'
_computing_publication_material     'CrystalStructure (Rigaku, 2010)'
loop_
    _atom_site_type_symbol
    _atom_site_label
    _atom_site_fract_x
    _atom_site_fract_y
    _atom_site_fract_z
    _atom_site_U_iso_or_equiv
    _atom_site_adp_type
    _atom_site_calc_flag
    _atom_site_refinement_flags
    _atom_site_occupancy
    _atom_site_symmetry_multiplicity
    _atom_site_disorder_assembly
    _atom_site_disorder_group
    Cu Cu1 0.24888(3) 1.033789(9) 0.417882(19) 0.02189(8) Uani d . 1.0 4 . .
    P P1 0.03196(7) 1.13684(2) 0.14887(5) 0.02699(12) Uani d . 1.0 4 . .
    F F1 0.0266(2) 1.09594(7) 0.27373(13) 0.0462(4) Uani d . 1.0 4 . .
    F F2 0.28337(18) 1.14060(7) 0.17046(13) 0.0442(4) Uani d . 1.0 4 . .
    F F3 -0.22096(18) 1.13202(6) 0.13015(12) 0.0396(3) Uani d . 1.0 4 . .
    F F4 0.0145(3) 1.19979(7) 0.22615(15) 0.0542(4) Uani d . 1.0 4 . .
    F F5 0.0487(3) 1.07334(7) 0.07324(15) 0.0563(4) Uani d . 1.0 4 . .
    F F6 0.0329(3) 1.17709(8) 0.02601(13) 0.0538(4) Uani d . 1.0 4 . .
    N N1 -0.4133(3) 0.88408(7) 0.53595(15) 0.0270(4) Uani d . 1.0 4 . .
    N N2 -0.0897(3) 0.93626(7) 0.45127(14) 0.0253(3) Uani d . 1.0 4 . .
    N N3 0.0774(3) 0.95817(7) 0.39846(15) 0.0252(3) Uani d . 1.0 4 . .
    N N4 0.4018(3) 0.98801(7) 0.28636(15) 0.0267(4) Uani d . 1.0 4 . .
    C C1 -0.5796(4) 0.85849(11) 0.5849(2) 0.0407(5) Uani d . 1.0 4 . .
    C C2 -0.6626(4) 0.80010(12) 0.5503(3) 0.0457(6) Uani d . 1.0 4 . .
    C C3 -0.5719(4) 0.76610(11) 0.4628(3) 0.0422(5) Uani d . 1.0 4 . .
    C C4 -0.4009(4) 0.79120(10) 0.4109(2) 0.0361(5) Uani d . 1.0 4 . .
    C C5 -0.3257(3) 0.85002(9) 0.44940(18) 0.0267(4) Uani d . 1.0 4 . .
    C C6 -0.1453(3) 0.88030(9) 0.40028(18) 0.0270(4) Uani d . 1.0 4 . .
    C C7 -0.0116(3) 0.86473(9) 0.31120(19) 0.0308(4) Uani d . 1.0 4 . .
    C C8 0.1266(3) 0.91584(9) 0.31413(17) 0.0267(4) Uani d . 1.0 4 . .
    C C9 0.3078(3) 0.93294(9) 0.24875(17) 0.0259(4) Uani d . 1.0 4 . .
    C C10 0.3792(4) 0.89636(10) 0.15631(19) 0.0345(5) Uani d . 1.0 4 . .
    C C11 0.5527(4) 0.91622(11) 0.1003(2) 0.0379(5) Uani d . 1.0 4 . .
    C C12 0.6503(4) 0.97141(10) 0.1374(3) 0.0394(5) Uani d . 1.0 4 . .
    C C13 0.5705(4) 1.00590(10) 0.2299(3) 0.0395(5) Uani d . 1.0 4 . .
    H H1 -0.6429 0.8815 0.6461 0.0489 Uiso calc R 1.0 4 . .
    H H2 -0.7809 0.7839 0.5868 0.0549 Uiso calc R 1.0 4 . .
    H H3 -0.6258 0.7258 0.4381 0.0506 Uiso calc R 1.0 4 . .
    H H4 -0.3360 0.7685 0.3498 0.0433 Uiso calc R 1.0 4 . .
    H H5 -0.0140 0.8282 0.2608 0.0370 Uiso calc R 1.0 4 . .
    H H6 0.3096 0.8581 0.1319 0.0413 Uiso calc R 1.0 4 . .
    H H7 0.6039 0.8919 0.0366 0.0454 Uiso calc R 1.0 4 . .
    H H8 0.7705 0.9858 0.1005 0.0473 Uiso calc R 1.0 4 . .
    H H9 0.6386 1.0443 0.2547 0.0474 Uiso calc R 1.0 4 . .
loop_
    _atom_site_aniso_label
    _atom_site_aniso_U_11
    _atom_site_aniso_U_22
    _atom_site_aniso_U_33
    _atom_site_aniso_U_12
    _atom_site_aniso_U_13
    _atom_site_aniso_U_23
    Cu1 0.02108(12) 0.02079(12) 0.02492(13) -0.00163(8) 0.00777(8) 0.00105(8)
    P1 0.0235(3) 0.0286(3) 0.0298(3) 0.00159(18) 0.00704(18) 0.00549(18)
    F1 0.0339(7) 0.0609(9) 0.0441(8) 0.0039(6) 0.0048(6) 0.0282(7)
    F2 0.0238(6) 0.0595(9) 0.0501(8) -0.0005(6) 0.0075(5) 0.0071(7)
    F3 0.0243(6) 0.0452(7) 0.0494(8) 0.0015(5) 0.0050(5) 0.0164(6)
    F4 0.0554(9) 0.0404(8) 0.0704(10) -0.0047(7) 0.0235(8) -0.0159(7)
    F5 0.0550(9) 0.0471(8) 0.0710(11) -0.0066(7) 0.0268(8) -0.0213(8)
    F6 0.0451(8) 0.0709(10) 0.0458(8) -0.0083(7) 0.0071(6) 0.0299(7)
    N1 0.0240(7) 0.0287(8) 0.0289(8) -0.0056(6) 0.0053(6) 0.0000(7)
    N2 0.0256(7) 0.0233(8) 0.0282(8) -0.0040(6) 0.0094(6) -0.0015(6)
    N3 0.0246(7) 0.0246(8) 0.0279(8) -0.0027(6) 0.0099(6) -0.0008(6)
    N4 0.0275(8) 0.0237(8) 0.0307(8) 0.0021(6) 0.0118(7) 0.0025(6)
    C1 0.0360(11) 0.0469(13) 0.0420(12) -0.0155(10) 0.0168(9) -0.0086(10)
    C2 0.0388(12) 0.0486(13) 0.0521(14) -0.0233(11) 0.0162(10) -0.0052(11)
    C3 0.0375(11) 0.0326(11) 0.0567(14) -0.0141(9) 0.0057(10) -0.0042(10)
    C4 0.0332(10) 0.0275(10) 0.0486(13) -0.0046(8) 0.0086(9) -0.0067(9)
    C5 0.0220(8) 0.0260(9) 0.0324(10) -0.0017(7) 0.0036(7) 0.0014(8)
    C6 0.0256(9) 0.0232(9) 0.0330(10) -0.0025(7) 0.0069(7) -0.0016(7)
    C7 0.0279(9) 0.0277(10) 0.0381(11) -0.0038(8) 0.0095(8) -0.0078(8)
    C8 0.0250(8) 0.0271(9) 0.0288(9) -0.0005(7) 0.0073(7) -0.0040(7)
    C9 0.0229(8) 0.0291(9) 0.0265(9) 0.0016(7) 0.0061(7) 0.0015(7)
    C10 0.0322(10) 0.0392(11) 0.0333(10) -0.0023(9) 0.0100(8) -0.0092(9)
    C11 0.0368(11) 0.0457(12) 0.0335(11) 0.0041(10) 0.0155(9) -0.0042(9)
    C12 0.0369(11) 0.0407(12) 0.0449(13) -0.0004(9) 0.0247(10) 0.0031(9)
    C13 0.0407(12) 0.0303(10) 0.0517(13) -0.0069(9) 0.0257(10) -0.0022(9)
_geom_special_details
;
;
loop_
    _geom_bond_atom_site_label_1
    _geom_bond_atom_site_label_2
    _geom_bond_site_symmetry_1
    _geom_bond_site_symmetry_2
    _geom_bond_distance
    _geom_bond_publ_flag
    Cu1 F1 . . 2.4027(14) yes
    Cu1 N1 . 3_576 2.0698(15) yes
    Cu1 N2 . 3_576 1.9393(16) yes
    Cu1 N3 . . 1.9405(15) yes
    Cu1 N4 . . 2.0577(17) yes
    P1 F1 . . 1.6205(16) no
    P1 F2 . . 1.5937(13) no
    P1 F3 . . 1.6033(13) no
    P1 F4 . . 1.5911(17) no
    P1 F5 . . 1.5908(16) no
    P1 F6 . . 1.5919(16) no
    N1 C1 . . 1.346(3) no
    N1 C5 . . 1.354(3) no
    N2 N3 . . 1.342(3) no
    N2 C6 . . 1.345(3) no
    N3 C8 . . 1.346(3) no
    N4 C9 . . 1.358(3) no
    N4 C13 . . 1.345(3) no
    C1 C2 . . 1.385(4) no
    C2 C3 . . 1.371(4) no
    C3 C4 . . 1.382(4) no
    C4 C5 . . 1.388(3) no
    C5 C6 . . 1.463(3) no
    C6 C7 . . 1.394(3) no
    C7 C8 . . 1.395(3) no
    C8 C9 . . 1.460(3) no
    C9 C10 . . 1.386(3) no
    C10 C11 . . 1.380(4) no
    C11 C12 . . 1.368(4) no
    C12 C13 . . 1.384(4) no
    C1 H1 . . 0.950 no
    C2 H2 . . 0.950 no
    C3 H3 . . 0.950 no
    C4 H4 . . 0.950 no
    C7 H5 . . 0.950 no
    C10 H6 . . 0.950 no
    C11 H7 . . 0.950 no
    C12 H8 . . 0.950 no
    C13 H9 . . 0.950 no
loop_
    _geom_angle_atom_site_label_1
    _geom_angle_atom_site_label_2
    _geom_angle_atom_site_label_3
    _geom_angle_site_symmetry_1
    _geom_angle_site_symmetry_2
    _geom_angle_site_symmetry_3
    _geom_angle
    _geom_angle_publ_flag
    F1 Cu1 N1 . . 3_576 86.91(6) no
    F1 Cu1 N2 . . 3_576 89.26(6) no
    F1 Cu1 N3 . . . 95.51(6) no
    F1 Cu1 N4 . . . 95.15(6) no
    N1 Cu1 N2 3_576 . 3_576 80.32(7) no
    N1 Cu1 N3 3_576 . . 171.30(7) no
    N1 Cu1 N4 3_576 . . 107.82(7) no
    N2 Cu1 N3 3_576 . . 91.34(7) no
    N2 Cu1 N4 3_576 . . 170.90(7) no
    N3 Cu1 N4 . . . 80.32(7) no
    F1 P1 F2 . . . 90.45(8) no
    F1 P1 F3 . . . 88.14(7) no
    F1 P1 F4 . . . 89.73(9) no
    F1 P1 F5 . . . 89.48(8) no
    F1 P1 F6 . . . 179.00(8) no
    F2 P1 F3 . . . 178.59(8) no
    F2 P1 F4 . . . 90.10(8) no
    F2 P1 F5 . . . 90.07(8) no
    F2 P1 F6 . . . 90.55(8) no
    F3 P1 F4 . . . 89.93(8) no
    F3 P1 F5 . . . 89.88(8) no
    F3 P1 F6 . . . 90.86(8) no
    F4 P1 F5 . . . 179.19(9) no
    F4 P1 F6 . . . 90.15(9) no
    F5 P1 F6 . . . 90.64(9) no
    Cu1 F1 P1 . . . 141.77(8) no
    Cu1 N1 C1 3_576 . . 129.86(15) no
    Cu1 N1 C5 3_576 . . 112.79(13) no
    C1 N1 C5 . . . 117.14(17) no
    Cu1 N2 N3 3_576 . . 134.19(12) no
    Cu1 N2 C6 3_576 . . 117.43(13) no
    N3 N2 C6 . . . 108.34(16) no
    Cu1 N3 N2 . . . 134.43(13) no
    Cu1 N3 C8 . . . 117.46(13) no
    N2 N3 C8 . . . 108.11(15) no
    Cu1 N4 C9 . . . 113.20(13) no
    Cu1 N4 C13 . . . 129.88(14) no
    C9 N4 C13 . . . 116.83(17) no
    N1 C1 C2 . . . 123.1(3) no
    C1 C2 C3 . . . 119.1(3) no
    C2 C3 C4 . . . 119.1(3) no
    C3 C4 C5 . . . 119.0(2) no
    N1 C5 C4 . . . 122.62(18) no
    N1 C5 C6 . . . 114.45(17) no
    C4 C5 C6 . . . 122.94(19) no
    N2 C6 C5 . . . 114.80(18) no
    N2 C6 C7 . . . 110.23(17) no
    C5 C6 C7 . . . 134.97(18) no
    C6 C7 C8 . . . 103.05(17) no
    N3 C8 C7 . . . 110.27(17) no
    N3 C8 C9 . . . 114.66(17) no
    C7 C8 C9 . . . 135.07(19) no
    N4 C9 C8 . . . 114.25(17) no
    N4 C9 C10 . . . 122.46(18) no
    C8 C9 C10 . . . 123.29(18) no
    C9 C10 C11 . . . 119.1(2) no
    C10 C11 C12 . . . 119.2(3) no
    C11 C12 C13 . . . 118.8(3) no
    N4 C13 C12 . . . 123.6(2) no
    N1 C1 H1 . . . 118.447 no
    C2 C1 H1 . . . 118.447 no
    C1 C2 H2 . . . 120.455 no
    C3 C2 H2 . . . 120.458 no
    C2 C3 H3 . . . 120.463 no
    C4 C3 H3 . . . 120.456 no
    C3 C4 H4 . . . 120.518 no
    C5 C4 H4 . . . 120.513 no
    C6 C7 H5 . . . 128.470 no
    C8 C7 H5 . . . 128.475 no
    C9 C10 H6 . . . 120.440 no
    C11 C10 H6 . . . 120.440 no
    C10 C11 H7 . . . 120.375 no
    C12 C11 H7 . . . 120.382 no
    C11 C12 H8 . . . 120.612 no
    C13 C12 H8 . . . 120.598 no
    N4 C13 H9 . . . 118.220 no
    C12 C13 H9 . . . 118.227 no
loop_
    _geom_torsion_atom_site_label_1
    _geom_torsion_atom_site_label_2
    _geom_torsion_atom_site_label_3
    _geom_torsion_atom_site_label_4
    _geom_torsion_site_symmetry_1
    _geom_torsion_site_symmetry_2
    _geom_torsion_site_symmetry_3
    _geom_torsion_site_symmetry_4
    _geom_torsion
    _geom_torsion_publ_flag
    F1 Cu1 N1 C1 . . 3_576 3_576 -88.93(13) no
    F1 Cu1 N1 C5 . . 3_576 3_576 85.58(10) no
    N1 Cu1 F1 P1 3_576 . . . 65.41(14) no
    F1 Cu1 N2 N3 . . 3_576 3_576 93.39(14) no
    F1 Cu1 N2 C6 . . 3_576 3_576 -83.83(10) no
    N2 Cu1 F1 P1 3_576 . . . 145.75(14) no
    F1 Cu1 N3 N2 . . . . -87.27(14) no
    F1 Cu1 N3 C8 . . . . 92.31(11) no
    N3 Cu1 F1 P1 . . . . -122.97(14) no
    F1 Cu1 N4 C9 . . . . -91.72(10) no
    F1 Cu1 N4 C13 . . . . 84.74(13) no
    N4 Cu1 F1 P1 . . . . -42.23(14) no
    N1 Cu1 N2 N3 3_576 . 3_576 3_576 -179.62(15) no
    N1 Cu1 N2 C6 3_576 . 3_576 3_576 3.16(10) no
    N2 Cu1 N1 C1 3_576 . 3_576 3_576 -178.70(14) no
    N2 Cu1 N1 C5 3_576 . 3_576 3_576 -4.20(10) no
    N1 Cu1 N4 C9 3_576 . . . 179.88(9) no
    N1 Cu1 N4 C13 3_576 . . . -3.67(14) no
    N4 Cu1 N1 C1 . . 3_576 3_576 5.49(14) no
    N4 Cu1 N1 C5 . . 3_576 3_576 180.00(9) no
    N2 Cu1 N3 N2 3_576 . . . 2.12(15) no
    N2 Cu1 N3 C8 3_576 . . . -178.30(11) no
    N3 Cu1 N2 N3 . . 3_576 3_576 -2.11(14) no
    N3 Cu1 N2 C6 . . 3_576 3_576 -179.33(11) no
    N3 Cu1 N4 C9 . . . . 3.01(10) no
    N3 Cu1 N4 C13 . . . . 179.47(14) no
    N4 Cu1 N3 N2 . . . . 178.43(15) no
    N4 Cu1 N3 C8 . . . . -1.99(10) no
    F2 P1 F1 Cu1 . . . . -17.33(14) no
    F3 P1 F1 Cu1 . . . . 162.63(13) no
    F4 P1 F1 Cu1 . . . . -107.43(14) no
    F5 P1 F1 Cu1 . . . . 72.73(14) no
    Cu1 N1 C1 C2 3_576 . . . -174.59(12) no
    Cu1 N1 C5 C4 3_576 . . . 175.38(11) no
    Cu1 N1 C5 C6 3_576 . . . -4.49(18) no
    C1 N1 C5 C4 . . . . 0.1(3) no
    C1 N1 C5 C6 . . . . -179.75(15) no
    C5 N1 C1 C2 . . . . -0.3(3) no
    Cu1 N2 N3 Cu1 3_576 . . . -3.0(3) no
    Cu1 N2 N3 C8 3_576 . . . 177.44(11) no
    Cu1 N2 C6 C5 3_576 . . . 1.66(19) no
    Cu1 N2 C6 C7 3_576 . . . -177.98(9) no
    N3 N2 C6 C5 . . . . 179.56(13) no
    N3 N2 C6 C7 . . . . -0.08(19) no
    C6 N2 N3 Cu1 . . . . 179.64(14) no
    C6 N2 N3 C8 . . . . 0.04(18) no
    Cu1 N3 C8 C7 . . . . -179.67(9) no
    Cu1 N3 C8 C9 . . . . 0.68(19) no
    N2 N3 C8 C7 . . . . 0.02(19) no
    N2 N3 C8 C9 . . . . -179.64(13) no
    Cu1 N4 C9 C8 . . . . -3.48(18) no
    Cu1 N4 C9 C10 . . . . 176.67(11) no
    Cu1 N4 C13 C12 . . . . -176.39(12) no
    C9 N4 C13 C12 . . . .  0.0(3) no
    C13 N4 C9 C8 . . . . 179.56(15) no
    C13 N4 C9 C10 . . . . -0.3(3) no
    N1 C1 C2 C3 . . . . 0.4(4) no
    C1 C2 C3 C4 . . . . -0.4(4) no
    C2 C3 C4 C5 . . . . 0.3(3) no
    C3 C4 C5 N1 . . . . -0.1(3) no
    C3 C4 C5 C6 . . . . 179.75(17) no
    N1 C5 C6 N2 . . . . 2.1(3) no
    N1 C5 C6 C7 . . . . -178.41(17) no
    C4 C5 C6 N2 . . . . -177.79(17) no
    C4 C5 C6 C7 . . . . 1.7(4) no
    N2 C6 C7 C8 . . . . 0.1(2) no
    C5 C6 C7 C8 . . . . -179.44(19) no
    C6 C7 C8 N3 . . . . -0.1(2) no
    C6 C7 C8 C9 . . . . 179.50(18) no
    N3 C8 C9 N4 . . . . 2.0(3) no
    N3 C8 C9 C10 . . . . -178.19(14) no
    C7 C8 C9 N4 . . . . -177.58(19) no
    C7 C8 C9 C10 . . . . 2.3(4) no
    N4 C9 C10 C11 . . . . 0.2(3) no
    C8 C9 C10 C11 . . . . -179.59(15) no
    C9 C10 C11 C12 . . . . 0.1(3) no
    C10 C11 C12 C13 . . . . -0.4(3) no
    C11 C12 C13 N4 . . . . 0.4(4) no
loop_
    _geom_hbond_atom_site_label_D
    _geom_hbond_atom_site_label_H
    _geom_hbond_atom_site_label_A
    _geom_hbond_site_symmetry_D
    _geom_hbond_site_symmetry_H
    _geom_hbond_site_symmetry_A
    _geom_hbond_distance_DH
    _geom_hbond_distance_HA
    _geom_hbond_distance_DA
    _geom_hbond_angle_DHA
    _geom_hbond_publ_flag
    C3 H3 F3 . . 2_445 0.95 2.31 3.257(3) 175 yes
    C11 H7 F2 . . 3_675 0.95 2.54 3.451(3) 162 yes
    C12 H8 F5 . . 1_655 0.95 2.60 3.456(3) 150 yes
    C13 H9 F3 . . 1_655 0.95 2.52 3.226(3) 131 yes
_iucr_refine_instructions_details
;
TITL 110412
CELL  0.71075 6.35577 21.23881 10.92519 90.000 95.753 90.000
ZERR  2 0.00041 0.00137 0.00084 0.000 0.002 0.000
LATT 1
SYMM    -X, .50+Y, .50-Z
SFAC CU C N P F O H
UNIT 4 52 16 4 24 8 20
SHEL 99999.000000 0.000000
L.S. 20
FMAP 2
PLAN -67
WPDB -2
HTAB
BOND $H
CONF
LIST 4
TEMP -73.0
ACTA
SIZE 0.500 0.150 0.100
WGHT    0.040700    0.893300
FVAR       1.29204
CU1   1    0.248876    1.033789    0.417882    11.00000    0.02108    0.02079 =
         0.02492    0.00105    0.00777   -0.00163
P1    4    0.031957    1.136840    0.148868    11.00000    0.02350    0.02861 =
         0.02976    0.00549    0.00704    0.00159
F1    5    0.026560    1.095942    0.273731    11.00000    0.03391    0.06094 =
         0.04408    0.02817    0.00483    0.00388
F2    5    0.283368    1.140597    0.170456    11.00000    0.02379    0.05947 =
         0.05006    0.00710    0.00753   -0.00050
F3    5   -0.220960    1.132020    0.130148    11.00000    0.02430    0.04524 =
         0.04943    0.01642    0.00504    0.00148
F4    5    0.014470    1.199788    0.226150    11.00000    0.05542    0.04037 =
         0.07044   -0.01595    0.02353   -0.00474
F5    5    0.048666    1.073335    0.073245    11.00000    0.05503    0.04713 =
         0.07096   -0.02125    0.02683   -0.00660
F6    5    0.032857    1.177093    0.026005    11.00000    0.04511    0.07093 =
         0.04582    0.02986    0.00706   -0.00829
N1    3   -0.413326    0.884079    0.535948    11.00000    0.02401    0.02869 =
         0.02890    0.00003    0.00526   -0.00562
N2    3   -0.089747    0.936264    0.451265    11.00000    0.02559    0.02335 =
         0.02822   -0.00148    0.00944   -0.00397
N3    3    0.077423    0.958173    0.398464    11.00000    0.02463    0.02463 =
         0.02789   -0.00082    0.00993   -0.00272
N4    3    0.401766    0.988007    0.286364    11.00000    0.02750    0.02374 =
         0.03065    0.00253    0.01180    0.00214
C1    2   -0.579545    0.858488    0.584899    11.00000    0.03598    0.04687 =
         0.04196   -0.00862    0.01681   -0.01552
AFIX  43
H1    7   -0.642911    0.881549    0.646057    11.00000   -1.20000
AFIX   0
C2    2   -0.662639    0.800102    0.550329    11.00000    0.03884    0.04863 =
         0.05206   -0.00518    0.01616   -0.02329
AFIX  43
H2    7   -0.780880    0.783852    0.586782    11.00000   -1.20000
AFIX   0
C3    2   -0.571887    0.766096    0.462789    11.00000    0.03746    0.03255 =
         0.05666   -0.00421    0.00567   -0.01414
AFIX  43
H3    7   -0.625770    0.725835    0.438142    11.00000   -1.20000
AFIX   0
C4    2   -0.400950    0.791201    0.410908    11.00000    0.03317    0.02750 =
         0.04862   -0.00670    0.00864   -0.00463
AFIX  43
H4    7   -0.335965    0.768549    0.349836    11.00000   -1.20000
AFIX   0
C5    2   -0.325677    0.850015    0.449398    11.00000    0.02195    0.02600 =
         0.03236    0.00145    0.00359   -0.00167
C6    2   -0.145291    0.880303    0.400281    11.00000    0.02556    0.02320 =
         0.03301   -0.00162    0.00692   -0.00247
C7    2   -0.011590    0.864726    0.311197    11.00000    0.02792    0.02773 =
         0.03813   -0.00780    0.00954   -0.00377
AFIX  43
H5    7   -0.014038    0.828222    0.260823    11.00000   -1.20000
AFIX   0
C8    2    0.126616    0.915842    0.314128    11.00000    0.02505    0.02707 =
         0.02879   -0.00403    0.00734   -0.00054
C9    2    0.307746    0.932937    0.248746    11.00000    0.02293    0.02909 =
         0.02646    0.00152    0.00606    0.00164
C10   2    0.379201    0.896362    0.156311    11.00000    0.03221    0.03924 =
         0.03328   -0.00921    0.01002   -0.00228
AFIX  43
H6    7    0.309632    0.858131    0.131860    11.00000   -1.20000
AFIX   0
C11   2    0.552748    0.916219    0.100265    11.00000    0.03678    0.04574 =
         0.03346   -0.00424    0.01551    0.00412
AFIX  43
H7    7    0.603922    0.891851    0.036618    11.00000   -1.20000
AFIX   0
C12   2    0.650260    0.971412    0.137430    11.00000    0.03690    0.04073 =
         0.04485    0.00309    0.02469   -0.00036
AFIX  43
H8    7    0.770523    0.985796    0.100471    11.00000   -1.20000
AFIX   0
C13   2    0.570467    1.005899    0.229859    11.00000    0.04069    0.03035 =
         0.05167   -0.00219    0.02566   -0.00692
AFIX  43
H9    7    0.638591    1.044290    0.254717    11.00000   -1.20000
HKLF 4
REM  110412
REM R1 =  0.0271 for   3035 Fo > 4sig(Fo)  and  0.0304 for all   3364 data
REM    226 parameters refined using      0 restraints
END
WGHT      0.0407      0.8933
REM Highest difference peak  0.445,  deepest hole -0.193,  1-sigma level  0.070
Q1    1   0.3920  1.0345  0.4133  11.00000  0.05    0.44
Q2    1   0.1002  1.0329  0.4264  11.00000  0.05    0.43
Q3    1   0.2310  1.1359  0.5772  11.00000  0.05    0.40
Q4    1   0.0609  1.1777  0.2742  11.00000  0.05    0.39
Q5    1  -0.3783  0.8218  0.4231  11.00000  0.05    0.34
Q6    1   0.2177  0.9232  0.2823  11.00000  0.05    0.34
Q7    1   0.3526  1.0025  0.3449  11.00000  0.05    0.34
Q8    1   0.1034  1.0966  0.5645  11.00000  0.05    0.34
Q9    1   0.0130  1.1062  0.0591  11.00000  0.05    0.34
Q10   1  -0.1034  1.1358  0.1401  11.00000  0.05    0.34
Q11   1   0.0230  1.1780  0.1751  11.00000  0.05    0.33
Q12   1   0.2511  0.9894  0.4305  11.00000  0.05    0.33
Q13   1   0.0948  0.8803  0.3232  11.00000  0.05    0.32
Q14   1  -0.1051  0.8710  0.3424  11.00000  0.05    0.32
Q15   1   0.0364  0.8955  0.2951  11.00000  0.05    0.32
Q16   1   0.1798  1.1385  0.1472  11.00000  0.05    0.32
Q17   1   0.0347  1.2043  0.0895  11.00000  0.05    0.32
Q18   1   0.3512  0.9602  0.2652  11.00000  0.05    0.31
Q19   1   0.0210  1.1076  0.2120  11.00000  0.05    0.31
Q20   1  -0.0031  0.9415  0.4409  11.00000  0.05    0.31
Q21   1  -0.6448  0.7904  0.4890  11.00000  0.05    0.31
Q22   1   0.4929  0.9021  0.1445  11.00000  0.05    0.30
Q23   1   0.1014  0.9380  0.3558  11.00000  0.05    0.30
Q24   1   0.3849  1.1305  0.5135  11.00000  0.05    0.29
Q25   1   0.2528  1.0775  0.4224  11.00000  0.05    0.29
Q26   1   0.5224  1.1204  0.4567  11.00000  0.05    0.29
Q27   1  -0.5246  0.7885  0.4179  11.00000  0.05    0.29
Q28   1   0.0287  1.1505  0.0645  11.00000  0.05    0.28
Q29   1   0.0439  1.0730  0.2269  11.00000  0.05    0.28
Q30   1   0.3714  0.9121  0.2131  11.00000  0.05    0.28
Q31   1   0.3966  1.0892  0.4504  11.00000  0.05    0.28
Q32   1  -0.6628  0.8307  0.5414  11.00000  0.05    0.28
Q33   1  -0.2135  1.1560  0.1765  11.00000  0.05    0.28
Q34   1   0.6361  0.9806  0.1946  11.00000  0.05    0.27
Q35   1  -0.0671  1.0218  0.6093  11.00000  0.05    0.27
Q36   1   0.1074  1.0624  0.4896  11.00000  0.05    0.25
Q37   1  -0.6088  0.8243  0.5827  11.00000  0.05    0.25
Q38   1   0.2211  1.0688  0.3874  11.00000  0.05    0.24
Q39   1   0.6039  0.9441  0.1287  11.00000  0.05    0.24
Q40   1  -0.1270  1.0376  0.5603  11.00000  0.05    0.23
Q41   1   0.2899  1.1067  0.1792  11.00000  0.05    0.22
Q42   1   0.0042  0.8423  0.3000  11.00000  0.05    0.22
Q43   1   0.4534  1.0000  0.2632  11.00000  0.05    0.21
Q44   1   0.5954  0.8989  0.1054  11.00000  0.05    0.20
Q45   1   0.3634  0.8762  0.1588  11.00000  0.05    0.19
Q46   1  -0.0269  1.0896  0.2766  11.00000  0.05    0.19
Q47   1   0.2693  1.1615  0.2226  11.00000  0.05    0.19
Q48   1   0.6181  1.0180  0.2508  11.00000  0.05    0.19
Q49   1  -0.6339  0.8781  0.5866  11.00000  0.05    0.18
Q50   1  -0.6746  0.7894  0.5747  11.00000  0.05    0.18
Q51   1   0.7106  0.9729  0.1376  11.00000  0.05    0.17
Q52   1  -0.6029  0.7531  0.4402  11.00000  0.05    0.16
Q53   1   0.5544  0.9068  0.0659  11.00000  0.05    0.16
Q54   1  -0.4009  0.7877  0.3626  11.00000  0.05    0.16
Q55   1   0.5650  1.0484  0.2128  11.00000  0.05    0.15
Q56   1  -0.3662  0.7796  0.3890  11.00000  0.05    0.15
Q57   1  -0.5184  0.7568  0.4886  11.00000  0.05    0.15
Q58   1   0.1368  1.1739  0.0258  11.00000  0.05    0.15
Q59   1   0.0068  1.2209  0.3189  11.00000  0.05    0.14
Q60   1  -0.1018  1.1002  0.1955  11.00000  0.05    0.14
Q61   1  -0.3722  0.7784  0.2992  11.00000  0.05    0.13
Q62   1  -0.5663  0.8596  0.6444  11.00000  0.05    0.13
Q63   1  -0.2168  1.0946  0.1240  11.00000  0.05    0.11
Q64   1   0.0048  1.1218  0.3911  11.00000  0.05    0.11
Q65   1  -0.0053  0.8582  0.2161  11.00000  0.05    0.11
Q66   1   0.0232  1.1705 -0.0848  11.00000  0.05    0.11
Q67   1  -0.0433  0.9948  0.4436  11.00000  0.05    0.10
;
data_global
_journal_date_recd_electronic     2013-07-02
_journal_date_accepted     2013-07-08
_journal_name_full     'Acta Crystallographica, Section E'
_journal_year     2013
_journal_volume     69
_journal_issue      8
_journal_page_first     m455
_journal_page_last     m456
_journal_paper_category     QM
_journal_paper_doi     10.1107/S1600536813018813
_journal_coeditor_code     IS5289
_publ_contact_author_name     'S.Kawata'
_publ_contact_author_address
;
Department of Chemistry
Faculty of Science
Fukuoka University
Nanakuma
Jonan-ku
Fukuoka 814-0180
Japan
;
_publ_contact_author_email     kawata@fukuoka-u.ac.jp
_publ_contact_author_fax     '(+81)92 865 6030'
_publ_contact_author_phone     '092 871 6631'
_publ_section_title
;
Bis[\m-3,5-bis(pyridin-2-yl)pyrazolato]bis[(hexafluorophosphato)copper(II)]
;
loop_
    _publ_author_name
    _publ_author_address
    'Mishima, Akio'
;
Department of Chemistry
Faculty of Science
Fukuoka University
Nanakuma
Jonan-ku
Fukuoka 814-0180
Japan
;
    'Katsuta, Nagisa'
;
Department of Chemistry
Faculty of Science
Fukuoka University
Nanakuma
Jonan-ku
Fukuoka 814-0180
Japan
;
    'Furusyou, Midori'
;
Department of Chemistry
Faculty of Science
Fukuoka University
Nanakuma
Jonan-ku
Fukuoka 814-0180
Japan
;
    'Fuyuhiro, Akira'
;
Department of Chemistry
Graduate School of Science
Osaka University
Toyonaka
Osaka 560-0043
Japan
;
    'Kawata, Satoshi'
;
Department of Chemistry
Faculty of Science
Fukuoka University
Nanakuma
Jonan-ku
Fukuoka 814-0180
Japan
;
_publ_section_synopsis     .
