# Supplementary material for: Bis[μ-3,5-bis­(pyridin-2-yl)pyrazolato]bis­[(hexa­fluoro­phosphato)copper(II)]
Source: Acta Crystallogr Sect E Struct Rep Online. 2013 Jul 13;69(Pt 8):m455–6. doi: 10.1107/S1600536813018813 (PMC3793691; doi:10.1107/S1600536813018813)
Supplement: Supplementary file 2 [file e-69-0m455-Isup2.hkl]

# 
# h,k,l, Fc-squared, Fo-squared, sigma(Fo-squared) and status flag 
# 
data_I
_shelx_title ' 110412' 
_shelx_refln_list_code          4 
_shelx_F_calc_maximum      216.00 
_exptl_crystal_F_000       900.00 
_reflns_d_resolution_high  0.7701 
 
loop_ 
 _symmetry_equiv_pos_as_xyz 
 'x, y, z' 
 '-x, y+1/2, -z+1/2' 
 '-x, -y, -z' 
 'x, -y-1/2, z-1/2' 
 
_cell_length_a     6.3558 
_cell_length_b    21.2388 
_cell_length_c    10.9252 
_cell_angle_alpha  90.000 
_cell_angle_beta   95.753 
_cell_angle_gamma  90.000 
 
_shelx_F_squared_multiplier     1.000 
 
loop_ 
 _refln_index_h 
 _refln_index_k 
 _refln_index_l 
 _refln_F_squared_calc 
 _refln_F_squared_meas 
 _refln_F_squared_sigma 
 _refln_observed_status 
   1   0   0     5844.08     6711.93     88.36 o 
   2   0   0     1968.57     2288.10     48.73 o 
   3   0   0    18995.50    20927.98    372.73 o 
   4   0   0     7132.52     6744.25    138.67 o 
   5   0   0     1855.19     1980.98     24.62 o 
   6   0   0     2071.58     2094.34     47.31 o 
   7   0   0      275.60      292.49      7.48 o 
   8   0   0      317.77      357.04     10.03 o 
   1   1   0     1624.43     1771.16     19.14 o 
   2   1   0     1499.03     1540.15     11.56 o 
   3   1   0      836.70      884.37      7.50 o 
   4   1   0     2858.38     3006.57     25.39 o 
   5   1   0     1846.85     1934.07     17.46 o 
   6   1   0      246.86      258.60      6.10 o 
   7   1   0      196.39      204.54      4.89 o 
   8   1   0      456.24      479.66      8.28 o 
   1   2   0       32.29       43.66      1.24 o 
   2   2   0     7011.93     7187.88     63.28 o 
   3   2   0      461.94      478.34      6.36 o 
   4   2   0      860.31      785.25      7.06 o 
   5   2   0      214.62      214.55      3.82 o 
   6   2   0     2551.64     2674.96     26.02 o 
   7   2   0       51.35       51.74      3.14 o 
   8   2   0      345.35      345.71      8.48 o 
   1   3   0     6293.29     6637.95     57.71 o 
   2   3   0      199.31      187.59      2.73 o 
   3   3   0       12.14        7.75      1.29 o 
   4   3   0      484.77      471.50      5.02 o 
   5   3   0     3374.35     3508.75     32.03 o 
   6   3   0       42.86       46.34      3.16 o 
   7   3   0        4.24        6.51      2.28 o 
   8   3   0       76.73       90.34      7.64 o 
   0   4   0    10655.03    11934.96    169.01 o 
   1   4   0    11159.56    12149.02    194.93 o 
   2   4   0     5569.97     5662.90     63.10 o 
   3   4   0     1646.16     1630.95     12.37 o 
   4   4   0       24.91       31.38      1.79 o 
   5   4   0      181.71      186.96      3.92 o 
   6   4   0     1551.98     1601.64     15.60 o 
   7   4   0      162.85      168.18      5.89 o 
   8   4   0      137.25      141.62      5.73 o 
   1   5   0     2124.98     2004.49     33.87 o 
   2   5   0       44.13       54.27      1.29 o 
   3   5   0     7504.75     7441.25     73.67 o 
   4   5   0     1845.75     1943.53     15.81 o 
   5   5   0      911.06      892.33      8.33 o 
   6   5   0       11.61       12.03      2.31 o 
   7   5   0     1988.53     2025.91     21.67 o 
   8   5   0      499.26      548.02     14.13 o 
   0   6   0     1125.21     1079.30     13.41 o 
   1   6   0      256.70      302.77      2.86 o 
   2   6   0     1797.13     1819.77     11.48 o 
   3   6   0      934.85      971.30      7.03 o 
   4   6   0     1565.51     1592.18     12.44 o 
   5   6   0      205.80      226.01      3.33 o 
   6   6   0       24.57       24.49      2.65 o 
   7   6   0        1.11        0.01      2.57 o 
   8   6   0       23.29       22.28      6.31 o 
   1   7   0     9213.08     9128.87     86.56 o 
   2   7   0       26.68       40.01      7.38 o 
   3   7   0     8042.01     8135.72     94.13 o 
   4   7   0       15.01       13.13      1.27 o 
   5   7   0     1340.57     1329.77     11.80 o 
   6   7   0       32.88       33.36      1.96 o 
   7   7   0     1209.93     1212.13     18.09 o 
   0   8   0     1400.49     1383.80     14.61 o 
   1   8   0     4922.91     5393.20     45.46 o 
   2   8   0      167.49      169.69      3.07 o 
   3   8   0       85.24       99.61      2.72 o 
   4   8   0        0.39        2.01      0.78 o 
   5   8   0     1301.34     1308.53     14.07 o 
   6   8   0        0.47        0.24      1.17 o 
   7   8   0      199.34      224.04     12.32 o 
   1   9   0     8996.15     9465.87     93.93 o 
   2   9   0      167.82      181.95      3.32 o 
   3   9   0     9285.11     9444.24    110.59 o 
   4   9   0     1514.03     1517.23     15.40 o 
   5   9   0      211.97      201.54      5.83 o 
   6   9   0       32.94       35.34      2.57 o 
   7   9   0      127.74      136.57      9.08 o 
   0  10   0     1649.06     1383.32     15.19 o 
   1  10   0      841.63      886.04     10.38 o 
   2  10   0     4748.66     4859.89     51.81 o 
   3  10   0        6.82        6.67      1.09 o 
   4  10   0     2149.24     2190.78     33.15 o 
   5  10   0      598.08      587.28     15.43 o 
   6  10   0      340.44      310.06     11.74 o 
   7  10   0       56.61       58.54      7.19 o 
   1  11   0     2123.08     2101.00     16.81 o 
   2  11   0       81.43       83.07      3.19 o 
   3  11   0     2179.99     2128.20     19.55 o 
   4  11   0      387.70      396.47     11.14 o 
   5  11   0      478.07      466.46     14.18 o 
   6  11   0       66.96       68.28      7.06 o 
   7  11   0      303.96      305.32     12.26 o 
   0  12   0     9957.83     9963.68    144.76 o 
   1  12   0      358.61      361.43      4.68 o 
   2  12   0     4133.74     3957.04     36.51 o 
   3  12   0      269.41      240.96      4.73 o 
   4  12   0     2004.25     1974.03     31.83 o 
   5  12   0      276.01      296.72     16.42 o 
   6  12   0      518.72      541.39     16.31 o 
   7  12   0       37.26       42.27      8.07 o 
   1  13   0      286.24      253.41      4.05 o 
   2  13   0       19.12       22.19      1.58 o 
   3  13   0     2479.36     2298.91     32.60 o 
   4  13   0      134.93      136.45      8.80 o 
   5  13   0       32.56       28.32      7.25 o 
   6  13   0        9.32       13.98      6.63 o 
   7  13   0       71.06       75.25     12.33 o 
   0  14   0       27.86       51.59      3.04 o 
   1  14   0      112.98       86.98      2.16 o 
   2  14   0     4108.65     3910.57     33.70 o 
   3  14   0      575.24      498.33      9.32 o 
   4  14   0      692.91      695.41     18.25 o 
   5  14   0        9.27        9.63      6.19 o 
   6  14   0      746.43      764.53     21.32 o 
   7  14   0       94.15       70.87     11.37 o 
   1  15   0        0.60        2.34      1.80 o 
   2  15   0       28.40       31.97      1.62 o 
   3  15   0      102.68       88.74      3.19 o 
   4  15   0      638.86      643.36     16.41 o 
   5  15   0       55.92       53.48      7.10 o 
   6  15   0       21.66       15.96      7.15 o 
   0  16   0      719.18      695.52     15.57 o 
   1  16   0      381.97      421.83      6.79 o 
   2  16   0     3121.37     3101.22     29.10 o 
   3  16   0        0.17        2.06      1.59 o 
   4  16   0      746.45      776.48     17.40 o 
   5  16   0       14.06        7.42      6.79 o 
   6  16   0      459.47      439.89     17.30 o 
   1  17   0      702.92      672.58      8.09 o 
   2  17   0      528.61      482.10      7.22 o 
   3  17   0     1460.08     1379.97     34.71 o 
   4  17   0      668.27      674.37     18.18 o 
   5  17   0        1.57        2.26      6.55 o 
   6  17   0       94.64       91.92     10.97 o 
   0  18   0     6129.29     6213.58     95.87 o 
   1  18   0      948.68      919.71     10.68 o 
   2  18   0      398.27      418.63      4.83 o 
   3  18   0      628.50      554.87     17.32 o 
   4  18   0     2606.12     2647.63     50.27 o 
   5  18   0       22.87       28.33      8.54 o 
   6  18   0       26.58       36.02      9.95 o 
   1  19   0     1229.63     1250.91     12.98 o 
   2  19   0      409.01      402.79      5.34 o 
   3  19   0     1422.83     1411.44     20.55 o 
   4  19   0       14.67       10.86      6.21 o 
   5  19   0      800.17      780.78     27.67 o 
   0  20   0      366.98      354.83     11.24 o 
   1  20   0       78.14       82.59      7.18 o 
   2  20   0      396.59      418.86      5.52 o 
   3  20   0       62.37       49.79      4.17 o 
   4  20   0      181.39      147.62     13.41 o 
   5  20   0        0.29       -3.07      6.72 o 
   1  21   0     1140.85     1191.90     12.93 o 
   2  21   0      160.04      149.79      4.83 o 
   3  21   0      654.28      601.92     17.62 o 
   4  21   0       12.15        9.65      6.60 o 
   5  21   0      737.11      775.19     22.45 o 
   0  22   0      129.12      143.50     10.27 o 
   1  22   0      383.87      368.40      7.18 o 
   2  22   0      267.48      269.77      4.83 o 
   3  22   0       17.58       17.55      7.29 o 
   4  22   0      260.20      253.86     17.24 o 
   1  23   0     1463.45     1452.59     23.41 o 
   2  23   0      281.90      236.99      8.48 o 
   3  23   0      229.13      245.35     11.96 o 
   4  23   0      474.19      485.82     16.98 o 
   0  24   0      100.14      121.39      6.49 o 
   1  24   0       17.58        9.00      3.43 o 
   2  24   0       51.50       49.30      4.84 o 
   3  24   0      144.73      140.93     24.58 o 
   4  24   0       29.43       14.91      9.97 o 
   1  25   0      840.09      892.85     17.47 o 
   2  25   0        0.92        1.68      4.23 o 
   3  25   0      304.18      337.34     14.70 o 
   0  26   0      156.84      150.40      7.31 o 
   1  26   0      129.50      125.34     12.43 o 
   2  26   0      568.36      641.07     17.56 o 
   1  27   0      288.03      314.23     13.44 o 
  -8   1   1       11.96       21.99      3.53 o 
  -7   1   1      146.85      143.21      5.31 o 
  -6   1   1     3111.86     3305.91     32.61 o 
  -5   1   1     2986.94     3128.38     29.91 o 
  -4   1   1     1051.72     1310.36     10.81 o 
  -3   1   1      228.76      257.93      3.59 o 
  -2   1   1    11686.57    12359.19    127.39 o 
  -1   1   1     9133.91    10047.19     93.64 o 
   1   1   1     4062.82     4534.21     34.72 o 
   2   1   1     3815.34     3887.64     32.92 o 
   3   1   1     1359.03     1349.85     10.32 o 
   4   1   1     3371.51     3400.71     28.98 o 
   5   1   1      767.79      757.85      8.06 o 
   6   1   1     1032.76     1058.04     11.37 o 
   7   1   1       42.09       41.86      3.82 o 
   8   1   1     1002.22     1033.14     16.10 o 
  -8   2   1       73.41       85.01      5.38 o 
  -7   2   1      721.54      754.69      9.82 o 
  -6   2   1      210.67      208.81      6.69 o 
  -5   2   1      200.08      200.96      3.83 o 
  -4   2   1     1671.95     1774.15     14.37 o 
  -3   2   1      163.42      157.07      3.18 o 
  -2   2   1        1.91        3.51      1.30 o 
  -1   2   1    15759.75    17397.06    194.61 o 
   1   2   1      482.51      485.23      4.22 o 
   2   2   1      517.27      510.92      4.68 o 
   3   2   1     9091.24     9327.57     92.96 o 
   4   2   1    11461.55    12172.91    136.16 o 
   5   2   1      989.38     1071.83     10.57 o 
   6   2   1       16.86       17.15      2.54 o 
   7   2   1      646.73      700.62      9.19 o 
   8   2   1      118.81      137.20      5.98 o 
  -8   3   1      857.34      928.02     15.61 o 
  -7   3   1      334.81      365.16      6.85 o 
  -6   3   1      912.82      925.80      9.75 o 
  -5   3   1        1.50        2.62      1.58 o 
  -4   3   1    13738.56    14414.39    169.44 o 
  -3   3   1     2184.22     1985.09     14.84 o 
  -2   3   1     1677.38     1683.91     11.87 o 
  -1   3   1     4306.08     4555.13     60.15 o 
   0   3   1     6491.23     7135.46     60.11 o 
   1   3   1    23196.99    25761.94    360.89 o 
   2   3   1     1690.24     1732.33     12.59 o 
   3   3   1      784.84      793.85      6.75 o 
   4   3   1     2718.83     2804.38     23.94 o 
   5   3   1       24.11       28.42      2.34 o 
   6   3   1     1209.75     1198.91     12.38 o 
   7   3   1      925.89      948.22     12.14 o 
   8   3   1       50.16       42.40      4.22 o 
  -8   4   1      157.87      163.72      5.29 o 
  -7   4   1      455.39      484.36      7.00 o 
  -6   4   1      151.66      164.25      4.10 o 
  -5   4   1     2324.18     2307.72     20.64 o 
  -4   4   1     1092.13     1100.68      9.86 o 
  -3   4   1     4526.44     4474.63     43.05 o 
  -2   4   1      447.49      391.78      3.27 o 
  -1   4   1     3312.50     3303.70     55.04 o 
   0   4   1     3597.23     3979.06     29.55 o 
   1   4   1     5566.94     5938.66     60.27 o 
   2   4   1     1060.14      998.23      6.42 o 
   3   4   1     1225.71     1216.59      8.90 o 
   4   4   1      423.04      436.65      5.43 o 
   5   4   1      676.58      654.03      7.63 o 
   6   4   1      342.12      349.02      5.22 o 
   7   4   1      202.09      205.83      5.22 o 
   8   4   1       39.38       33.35      4.46 o 
  -8   5   1      166.16      177.60     10.13 o 
  -7   5   1       45.92       46.63      3.31 o 
  -6   5   1      313.28      306.74      5.07 o 
  -5   5   1       52.57       51.09      3.22 o 
  -4   5   1     3067.23     3071.40     26.05 o 
  -3   5   1     1996.23     2049.17     15.33 o 
  -2   5   1     4510.10     4708.93     36.97 o 
  -1   5   1     1020.18     1055.67     16.72 o 
   0   5   1     4689.55     4881.38     42.63 o 
   1   5   1     2169.15     2395.37     16.70 o 
   2   5   1     1083.86      992.44      8.98 o 
   3   5   1      592.29      557.85      4.31 o 
   4   5   1       69.86       64.46      2.25 o 
   5   5   1      200.25      206.35      3.90 o 
   6   5   1      458.98      459.85      6.63 o 
   7   5   1      367.47      390.60      8.13 o 
  -8   6   1      603.08      630.19     16.62 o 
  -7   6   1      491.40      509.47      7.55 o 
  -6   6   1       39.79       44.69      2.86 o 
  -5   6   1     2786.54     2824.81     28.09 o 
  -4   6   1      572.74      582.57      5.31 o 
  -3   6   1     6624.03     6768.11     60.98 o 
  -2   6   1      238.64      196.70      3.54 o 
  -1   6   1     2050.17     2030.42     15.79 o 
   0   6   1      587.15      570.67      8.19 o 
   1   6   1      321.56      206.23      2.66 o 
   2   6   1      662.13      590.64      5.97 o 
   3   6   1     2515.05     2502.67     23.43 o 
   4   6   1      180.93      187.37      2.68 o 
   5   6   1     2372.68     2449.10     20.97 o 
   6   6   1       12.83       16.11      1.86 o 
   7   6   1      559.11      557.74      9.97 o 
  -7   7   1       57.25       48.33      4.35 o 
  -6   7   1        7.64        8.25      2.03 o 
  -5   7   1      111.85      112.66      2.72 o 
  -4   7   1      155.64      144.05      2.27 o 
  -3   7   1        1.41        1.66      1.08 o 
  -2   7   1     1451.62     1658.48     15.69 o 
  -1   7   1      124.39       89.66      1.97 o 
   0   7   1      787.00      786.48      8.17 o 
   1   7   1     1077.01     1135.12      8.15 o 
   2   7   1       69.76       72.55      2.24 o 
   3   7   1       17.82       20.85      1.72 o 
   4   7   1       50.35       57.28      2.63 o 
   5   7   1      134.71      138.63      3.32 o 
   6   7   1       89.46       84.66      4.82 o 
   7   7   1       34.99       30.87      4.08 o 
  -7   8   1      226.52      253.55     11.93 o 
  -6   8   1     1316.22     1343.27     13.25 o 
  -5   8   1      637.45      648.39      6.36 o 
  -4   8   1      163.93      162.95      2.28 o 
  -3   8   1    11946.43    12443.15    161.36 o 
  -2   8   1     4706.34     4675.39     47.21 o 
  -1   8   1      710.35      585.79      6.41 o 
   0   8   1     2248.67     2238.59     17.28 o 
   1   8   1    10702.73    11297.26    116.79 o 
   2   8   1     4682.70     4833.17     46.86 o 
   3   8   1     2839.80     2724.89     25.15 o 
   4   8   1      993.37      955.25     10.05 o 
   5   8   1     1114.12     1082.40     16.78 o 
   6   8   1      229.66      234.42      4.90 o 
   7   8   1      642.20      639.17     18.12 o 
  -7   9   1      105.37      100.28      9.25 o 
  -6   9   1        4.83        4.16      1.51 o 
  -5   9   1      575.95      552.43      5.93 o 
  -4   9   1      350.97      336.34      7.55 o 
  -3   9   1      238.83      246.57      3.99 o 
  -2   9   1     3071.15     3181.97     31.68 o 
  -1   9   1      314.99      286.12      3.89 o 
   0   9   1       11.06       18.78      1.63 o 
   1   9   1     1359.31     1470.34     11.06 o 
   2   9   1     1130.63     1051.66      7.23 o 
   3   9   1      880.85      835.13      7.76 o 
   4   9   1      334.69      332.40      7.05 o 
   5   9   1       82.14       75.22      3.96 o 
   6   9   1      266.99      246.34      5.52 o 
   7   9   1      174.12      176.64     11.00 o 
  -7  10   1      279.01      311.91     15.59 o 
  -6  10   1      262.74      235.91      5.83 o 
  -5  10   1      755.30      740.63     11.50 o 
  -4  10   1      639.84      590.62      7.61 o 
  -3  10   1     2620.94     2625.42     26.51 o 
  -2  10   1     1383.51     1385.46     15.86 o 
  -1  10   1     5202.73     4992.22     43.20 o 
   0  10   1     2923.23     2748.25     21.55 o 
   1  10   1     4852.74     5040.64     43.11 o 
   2  10   1     3314.33     3435.33     26.95 o 
   3  10   1     1583.21     1494.95     12.88 o 
   4  10   1     2551.24     2453.88     29.44 o 
   5  10   1     1325.52     1263.88     23.50 o 
   6  10   1      247.45      213.63      8.00 o 
   7  10   1      484.48      499.71     16.13 o 
  -7  11   1        1.75        1.28      7.79 o 
  -6  11   1      587.05      583.20     20.09 o 
  -5  11   1      840.02      768.37     28.75 o 
  -4  11   1        4.96        2.71      1.76 o 
  -3  11   1      408.52      411.33      6.38 o 
  -2  11   1       55.03       38.25      2.40 o 
  -1  11   1      577.57      474.90      4.98 o 
   0  11   1     5453.37     5961.48     54.06 o 
   1  11   1       24.62       11.08      1.55 o 
   2  11   1      147.92      104.58      2.85 o 
   3  11   1      563.55      585.65     13.10 o 
   4  11   1      644.55      673.72     15.76 o 
   5  11   1      993.96      977.48     20.64 o 
   6  11   1      899.17      883.17     22.15 o 
   7  11   1        3.77       -0.17      6.44 o 
  -7  12   1       70.84       77.63     10.21 o 
  -6  12   1        2.02        4.89      5.51 o 
  -5  12   1      758.96      662.75     26.92 o 
  -4  12   1       41.81       36.87      2.25 o 
  -3  12   1       86.85       67.52      3.27 o 
  -2  12   1      123.92      131.36      4.29 o 
  -1  12   1     1966.30     1915.49     27.89 o 
   0  12   1        9.22       10.92      2.18 o 
   1  12   1      284.06      203.22      3.14 o 
   2  12   1        1.82        1.61      1.10 o 
   3  12   1      175.13      168.50      7.12 o 
   4  12   1      840.67      822.90     16.81 o 
   5  12   1     1695.22     1697.57     33.40 o 
   6  12   1       17.60       19.58      7.09 o 
   7  12   1      193.59      178.44     19.12 o 
  -7  13   1      148.40      141.73     11.27 o 
  -6  13   1     1035.97     1075.32     24.75 o 
  -5  13   1      643.27      635.01     17.03 o 
  -4  13   1     2144.92     2057.62     21.99 o 
  -3  13   1      172.59      152.57      3.67 o 
  -2  13   1     1285.84     1214.25     14.42 o 
  -1  13   1        5.14        2.75      1.81 o 
   0  13   1     4950.37     4952.45     44.82 o 
   1  13   1      747.06      685.87      6.78 o 
   2  13   1     1727.42     1714.02     13.88 o 
   3  13   1      306.09      307.78     10.48 o 
   4  13   1      808.88      780.56     18.24 o 
   5  13   1      606.04      588.60     16.36 o 
   6  13   1      505.74      528.20     19.99 o 
   7  13   1      111.09      125.83     11.78 o 
  -7  14   1       38.46       31.21      8.55 o 
  -6  14   1        4.00       -0.17      5.50 o 
  -5  14   1       82.08       76.13     12.81 o 
  -4  14   1      708.95      658.09     13.58 o 
  -3  14   1      856.41      797.26     10.30 o 
  -2  14   1       93.27      105.64      4.83 o 
  -1  14   1        4.24        3.54      1.45 o 
   0  14   1      710.13      756.57     13.95 o 
   1  14   1       54.73       80.18      2.53 o 
   2  14   1        9.38        9.15      1.85 o 
   3  14   1      122.47      130.84      7.16 o 
   4  14   1      401.32      371.55     13.49 o 
   5  14   1      106.67      128.35     11.33 o 
   6  14   1       30.00       36.05      9.60 o 
  -6  15   1      708.61      722.79     23.12 o 
  -5  15   1       58.67       69.86      7.57 o 
  -4  15   1     6698.08     6487.58    117.39 o 
  -3  15   1      357.04      329.75      7.30 o 
  -2  15   1     1622.78     1615.19     13.42 o 
  -1  15   1       45.61       42.33      2.64 o 
   0  15   1     3997.56     3862.45     36.21 o 
   1  15   1     2383.59     2312.52     20.08 o 
   2  15   1     1361.15     1346.32     11.67 o 
   3  15   1      325.66      291.92     12.34 o 
   4  15   1     1175.92     1178.98     22.31 o 
   5  15   1      344.31      332.35     16.86 o 
   6  15   1      553.19      513.33     21.90 o 
  -6  16   1        0.10        3.68      7.25 o 
  -5  16   1       31.21       23.66      7.58 o 
  -4  16   1      123.93      115.57      4.74 o 
  -3  16   1      213.88      201.42      5.41 o 
  -2  16   1      477.12      498.52      9.16 o 
  -1  16   1       37.72       36.42      2.16 o 
   0  16   1      505.10      539.62      8.22 o 
   1  16   1     2131.55     2120.89     19.35 o 
   2  16   1      219.16      241.43      3.74 o 
   3  16   1      195.28      167.87      6.89 o 
   4  16   1      201.26      177.61     12.60 o 
   5  16   1      149.63      153.02     10.51 o 
   6  16   1       49.54       40.12      9.42 o 
  -6  17   1      214.29      215.75     13.75 o 
  -5  17   1      408.58      380.15     16.84 o 
  -4  17   1      461.62      429.17     18.86 o 
  -3  17   1      509.29      498.18     12.35 o 
  -2  17   1     4501.78     4492.68     41.89 o 
  -1  17   1      662.57      665.38      8.54 o 
   0  17   1      848.52      825.83      9.54 o 
   1  17   1      597.13      552.35      6.96 o 
   2  17   1      327.89      343.67      4.86 o 
   3  17   1       60.69       57.18      3.48 o 
   4  17   1     1217.94     1211.22     25.49 o 
   5  17   1      329.64      335.82     14.73 o 
   6  17   1      153.11      160.84     13.75 o 
  -6  18   1        7.29        8.50      6.97 o 
  -5  18   1      355.08      340.45     16.84 o 
  -4  18   1      174.24      157.01      9.15 o 
  -3  18   1      170.16      161.75      5.91 o 
  -2  18   1      634.40      622.21     15.28 o 
  -1  18   1      705.97      711.73      8.99 o 
   0  18   1      389.60      425.74      6.76 o 
   1  18   1      412.22      392.89      5.82 o 
   2  18   1        4.89        0.78      1.56 o 
   3  18   1      521.76      467.33     15.64 o 
   4  18   1      119.55      124.79      9.00 o 
   5  18   1      290.15      303.87     17.54 o 
   6  18   1       51.41       53.06     10.29 o 
  -5  19   1      298.49      283.26     13.53 o 
  -4  19   1       19.28       32.73      7.29 o 
  -3  19   1       77.85       74.03      4.64 o 
  -2  19   1     1182.47     1187.93     12.88 o 
  -1  19   1      674.57      672.72      8.00 o 
   0  19   1       13.87       17.90      2.62 o 
   1  19   1        8.01        4.14      2.01 o 
   2  19   1      550.84      528.59      7.11 o 
   3  19   1      228.46      195.65     12.28 o 
   4  19   1      292.57      277.84     13.98 o 
   5  19   1       82.20      101.59     11.55 o 
  -5  20   1      311.46      295.24     15.24 o 
  -4  20   1      231.20      240.99     12.29 o 
  -3  20   1     1386.29     1401.39     27.15 o 
  -2  20   1      246.53      231.53      7.61 o 
  -1  20   1      488.42      542.46      8.64 o 
   0  20   1     1556.73     1566.78     19.12 o 
   1  20   1       90.02      123.48      4.20 o 
   2  20   1      295.35      278.62      5.07 o 
   3  20   1     4040.49     3812.14     90.23 o 
   4  20   1      511.63      463.11     16.52 o 
   5  20   1        9.02        7.13      9.30 o 
  -5  21   1       23.12       15.72     10.36 o 
  -4  21   1      144.67      129.36     11.81 o 
  -3  21   1       94.66       75.76      9.99 o 
  -2  21   1        5.26        1.27      1.86 o 
  -1  21   1        7.26        6.50      2.17 o 
   0  21   1      128.50      159.98      5.84 o 
   1  21   1        2.92       -0.04      1.93 o 
   2  21   1      279.23      255.87      5.06 o 
   3  21   1      153.82      138.06     12.45 o 
   4  21   1       11.90       13.92      8.98 o 
   5  21   1       11.46       26.48     10.77 o 
  -4  22   1        2.73       -1.56      5.72 o 
  -3  22   1      812.12      706.82     34.06 o 
  -2  22   1      681.30      652.38      8.09 o 
  -1  22   1      435.56      462.07      8.09 o 
   0  22   1       82.85       82.93      4.09 o 
   1  22   1     1441.71     1473.46     17.33 o 
   2  22   1      331.20      296.89      4.83 o 
   3  22   1      830.65      849.69     21.09 o 
   4  22   1      417.88      434.87     16.89 o 
  -4  23   1       74.94       86.77     15.27 o 
  -3  23   1       26.73       13.92      7.27 o 
  -2  23   1      353.77      330.58      8.85 o 
  -1  23   1        2.54        2.47      2.75 o 
   0  23   1       89.57       78.40      4.85 o 
   1  23   1        2.74       -2.08      2.63 o 
   2  23   1       12.76        8.78      3.81 o 
   3  23   1        5.58       -1.87      6.12 o 
   4  23   1       22.27       17.20      9.13 o 
  -4  24   1       50.26       45.75      8.46 o 
  -3  24   1      292.24      317.76     13.69 o 
  -2  24   1       93.05       90.98      6.47 o 
  -1  24   1      491.37      503.38      9.95 o 
   0  24   1        9.02       12.55      3.44 o 
   1  24   1      902.96      911.70     12.31 o 
   2  24   1      176.99      183.29      8.49 o 
   3  24   1      117.72      131.01     10.33 o 
  -3  25   1      113.46      100.43     12.46 o 
  -2  25   1      256.84      220.02     10.04 o 
  -1  25   1        0.54        1.15      2.51 o 
   0  25   1      682.20      714.23     13.50 o 
   1  25   1       40.12       29.96      4.32 o 
   2  25   1       28.79       30.62      9.78 o 
   3  25   1       35.69       30.85      9.11 o 
  -2  26   1       27.14       21.39      4.48 o 
  -1  26   1      387.78      396.00     11.28 o 
   0  26   1      116.81      139.36      5.54 o 
   1  26   1      153.78      147.74     15.61 o 
   2  26   1       10.76        3.80      7.07 o 
  -1  27   1       85.90      102.53     12.85 o 
   0  27   1      404.07      431.75      9.62 o 
   1  27   1      154.11      162.00      9.00 o 
  -8   0   2      817.46      871.42     18.90 o 
  -7   0   2      946.30     1002.41     16.68 o 
  -6   0   2      703.13      692.74     14.80 o 
  -5   0   2     2294.44     2339.63     28.76 o 
  -4   0   2     3347.57     3402.45     41.26 o 
  -3   0   2     3408.63     3060.95     35.12 o 
  -2   0   2     2743.79     2800.96     40.46 o 
  -1   0   2    10447.91    11493.63    166.89 o 
   0   0   2     1418.20     1393.97     22.35 o 
   1   0   2      241.94      229.40      6.08 o 
   2   0   2     2210.62     2161.93     24.15 o 
   3   0   2    14249.95    14621.33    241.75 o 
   4   0   2     2852.27     3112.69     37.02 o 
   5   0   2      575.69      558.13      8.73 o 
   6   0   2     1757.43     1778.78     23.30 o 
   7   0   2     2601.24     2677.55     39.70 o 
   8   0   2      342.56      379.38     21.17 o 
  -8   1   2        2.16        3.07      3.31 o 
  -7   1   2      247.92      264.82      5.34 o 
  -6   1   2      202.77      208.03      4.29 o 
  -5   1   2      143.52      147.94      4.50 o 
  -4   1   2      622.09      629.09      6.79 o 
  -3   1   2      580.46      539.66      5.47 o 
  -2   1   2      807.20      787.68      7.12 o 
  -1   1   2     6830.27     7478.96     68.17 o 
   0   1   2    11495.46    12706.88    132.53 o 
   1   1   2    13960.31    15510.55    174.75 o 
   2   1   2     1362.06     1291.87     10.22 o 
   3   1   2      738.04      732.15      7.01 o 
   4   1   2      162.28      168.80      3.41 o 
   5   1   2        1.51        5.07      1.84 o 
   6   1   2       47.49       54.73      2.84 o 
   7   1   2       12.84       10.76      2.75 o 
   8   1   2       36.65       35.08      5.53 o 
  -8   2   2      193.56      191.44      6.79 o 
  -7   2   2      210.82      222.95      5.22 o 
  -6   2   2      511.48      535.40      7.20 o 
  -5   2   2     2744.74     2855.21     26.03 o 
  -4   2   2     2104.16     2203.98     19.26 o 
  -3   2   2      817.59      607.09      5.75 o 
  -2   2   2       38.91       29.72      1.63 o 
  -1   2   2     2090.33     2045.06     15.99 o 
   0   2   2      424.24      455.60      6.64 o 
   1   2   2    44968.36    48930.64    834.49 o 
   2   2   2     4186.93     4437.23     37.05 o 
   3   2   2     2402.82     2310.42     18.70 o 
   4   2   2     2418.19     2472.26     20.45 o 
   5   2   2      840.75      846.45      9.15 o 
   6   2   2      152.63      155.50      4.20 o 
   7   2   2      723.87      736.69     10.29 o 
  -8   3   2       42.68       40.43      3.62 o 
  -7   3   2      141.95      156.25      5.26 o 
  -6   3   2     1282.10     1292.21     15.15 o 
  -5   3   2      684.02      704.33      7.97 o 
  -4   3   2       67.14       56.23      2.41 o 
  -3   3   2       84.81      166.86      2.99 o 
  -2   3   2     3537.76     3605.53     40.77 o 
  -1   3   2     1695.78     1903.90     15.84 o 
   0   3   2       12.16        9.35      1.64 o 
   1   3   2    46653.95    51818.71    904.85 o 
   2   3   2      141.66      101.63      3.33 o 
   3   3   2       24.87       32.09      1.55 o 
   4   3   2      459.89      461.76      7.18 o 
   5   3   2      107.77      117.30      3.14 o 
   6   3   2      115.40      121.07      3.66 o 
   7   3   2      241.31      234.08      6.55 o 
  -8   4   2       18.19       17.13      3.86 o 
  -7   4   2        6.02       10.91      2.70 o 
  -6   4   2      132.90      149.14      4.77 o 
  -5   4   2     2046.64     2084.91     18.35 o 
  -4   4   2       66.58       76.78      2.55 o 
  -3   4   2      328.71      257.46      4.30 o 
  -2   4   2      357.50      308.44      3.61 o 
  -1   4   2     1640.26     1620.01     12.14 o 
   0   4   2     1014.69     1027.93     21.89 o 
   1   4   2    25618.25    28135.18    388.95 o 
   2   4   2     2126.21     2237.13     16.93 o 
   3   4   2      140.82      174.12      2.74 o 
   4   4   2     6421.36     6658.15     65.20 o 
   5   4   2      900.52      897.45      9.17 o 
   6   4   2       10.02       10.43      2.41 o 
   7   4   2        6.46        6.56      2.93 o 
  -8   5   2      700.89      752.80     21.11 o 
  -7   5   2      103.46      101.78      3.93 o 
  -6   5   2       93.16       93.03      3.92 o 
  -5   5   2     2179.73     2268.36     21.72 o 
  -4   5   2    11306.53    11662.54    131.15 o 
  -3   5   2       29.93       23.44      1.59 o 
  -2   5   2     7614.91     7967.33     74.27 o 
  -1   5   2     7999.13     8230.42     77.39 o 
   0   5   2    14607.82    15600.49    179.68 o 
   1   5   2     1357.24     1478.68     11.34 o 
   2   5   2    10631.93    11099.31    121.60 o 
   3   5   2     3197.08     3169.75     24.44 o 
   4   5   2     4795.85     4807.50     43.41 o 
   5   5   2      202.51      210.48      3.53 o 
   6   5   2       12.49        7.54      2.09 o 
   7   5   2      218.97      227.05      7.76 o 
  -8   6   2      151.52      161.53      8.78 o 
  -7   6   2      284.04      288.79      6.93 o 
  -6   6   2       19.39       29.18      2.37 o 
  -5   6   2      129.44      131.58      2.72 o 
  -4   6   2      360.95      318.51      6.62 o 
  -3   6   2     1552.67     1615.44     12.44 o 
  -2   6   2     1702.45     1897.20     14.23 o 
  -1   6   2      327.72      342.10      3.87 o 
   0   6   2       54.71       59.50      2.49 o 
   1   6   2     2575.95     2756.00     21.72 o 
   2   6   2      662.93      734.79      7.93 o 
   3   6   2       22.44       28.42      4.45 o 
   4   6   2       85.14       89.38      4.01 o 
   5   6   2      120.32      121.01      2.26 o 
   6   6   2      415.48      398.13      7.22 o 
   7   6   2      349.58      337.31      8.02 o 
  -7   7   2       43.28       40.16      2.74 o 
  -6   7   2      121.84      134.69      3.38 o 
  -5   7   2     1556.45     1529.60     15.13 o 
  -4   7   2     4600.01     4452.84     39.84 o 
  -3   7   2     1674.72     1730.45     16.44 o 
  -2   7   2    10107.44    10498.81    106.14 o 
  -1   7   2     2818.14     2771.07     22.41 o 
   0   7   2     4774.32     4754.27     40.83 o 
   1   7   2     1449.34     1283.29     14.67 o 
   2   7   2    11230.06    11688.96    146.72 o 
   3   7   2      247.49      236.57      3.86 o 
   4   7   2     1884.45     1805.67     18.87 o 
   5   7   2     1186.39     1201.50     14.59 o 
   6   7   2      547.27      534.25      8.75 o 
   7   7   2       78.00       75.24      5.64 o 
  -7   8   2      203.53      210.89     10.17 o 
  -6   8   2       21.16       22.09      1.85 o 
  -5   8   2        1.30        2.72      1.39 o 
  -4   8   2       38.18       45.85      2.49 o 
  -3   8   2      324.29      328.19      6.93 o 
  -2   8   2      156.58      141.95      4.48 o 
  -1   8   2      663.55      682.17      8.77 o 
   0   8   2     2119.46     2197.74     17.68 o 
   1   8   2     1234.20     1170.72      9.47 o 
   2   8   2      673.68      776.60      8.36 o 
   3   8   2      219.66      192.24      3.92 o 
   4   8   2      692.50      659.71      8.22 o 
   5   8   2       57.92       65.96      5.18 o 
   6   8   2       80.73       71.87      3.24 o 
   7   8   2        3.93        7.69      5.57 o 
  -7   9   2      306.96      317.98     18.35 o 
  -6   9   2      854.48      851.42      8.21 o 
  -5   9   2        9.35        7.43      1.06 o 
  -4   9   2        9.63        9.83      3.11 o 
  -3   9   2     3567.66     3468.44     37.75 o 
  -2   9   2     5486.02     5346.35     46.73 o 
  -1   9   2       43.19       38.11      2.12 o 
   0   9   2       37.49       26.15      2.00 o 
   1   9   2     2002.51     1950.12     14.87 o 
   2   9   2     1557.73     1367.35     15.42 o 
   3   9   2      462.76      438.49      5.96 o 
   4   9   2      356.26      345.40      5.53 o 
   5   9   2      174.14      167.24      6.17 o 
   6   9   2     1284.08     1254.62     18.31 o 
   7   9   2      104.08      106.74     11.22 o 
  -7  10   2      518.19      532.23     16.61 o 
  -6  10   2      428.57      397.10      9.61 o 
  -5  10   2       44.30       46.70      3.65 o 
  -4  10   2      562.96      566.16     10.17 o 
  -3  10   2     1555.42     1393.07     23.46 o 
  -2  10   2      318.75      311.84      5.41 o 
  -1  10   2       64.00       57.11      6.47 o 
   0  10   2     3267.19     3401.30     36.06 o 
   1  10   2     2211.44     2193.75     18.25 o 
   2  10   2      244.52      272.15      2.60 o 
   3  10   2      982.42      912.39      9.87 o 
   4  10   2       30.48       28.82      2.35 o 
   5  10   2       53.86       47.13      2.89 o 
   6  10   2       63.68       64.75      3.58 o 
   7  10   2      457.52      477.24     19.08 o 
  -7  11   2      877.24      913.22     23.19 o 
  -6  11   2      337.20      332.72     10.97 o 
  -5  11   2       54.18       57.48      3.97 o 
  -4  11   2      209.23      195.23      6.01 o 
  -3  11   2       34.95       49.26      2.91 o 
  -2  11   2     5124.28     5164.21     44.60 o 
  -1  11   2      418.14      332.23      3.97 o 
   0  11   2     4576.78     4647.92     46.95 o 
   1  11   2      104.72       77.93      2.25 o 
   2  11   2      194.96      204.54      2.67 o 
   3  11   2     1364.16     1310.57     13.84 o 
   4  11   2     3433.10     3363.49     43.85 o 
   5  11   2      575.17      571.60     14.15 o 
   6  11   2      252.77      282.11     12.16 o 
   7  11   2      141.99      147.76     13.57 o 
  -7  12   2      662.76      664.33     21.79 o 
  -6  12   2      886.66      839.83     20.65 o 
  -5  12   2      694.18      634.56     12.21 o 
  -4  12   2      127.50      112.93      4.00 o 
  -3  12   2     1867.66     1750.21     20.57 o 
  -2  12   2     2872.47     2792.10     28.42 o 
  -1  12   2     6324.01     6261.25     58.70 o 
   0  12   2     1204.84     1336.22     12.22 o 
   1  12   2       56.15       39.28      2.11 o 
   2  12   2      874.39      843.21      7.18 o 
   3  12   2     4855.51     4803.83     52.11 o 
   4  12   2       10.25       10.29      2.29 o 
   5  12   2      743.11      719.07     16.83 o 
   6  12   2      215.69      255.71     11.06 o 
   7  12   2      349.69      393.70     17.61 o 
  -7  13   2       28.32       29.37      8.31 o 
  -6  13   2        0.85        5.27      6.37 o 
  -5  13   2      584.29      525.97     14.03 o 
  -4  13   2     1079.75     1026.64     13.65 o 
  -3  13   2      775.52      791.45     11.63 o 
  -2  13   2      147.88      134.10      3.59 o 
  -1  13   2     2993.30     2966.82     26.81 o 
   0  13   2     9270.76     9858.46    104.52 o 
   1  13   2      349.50      351.79      6.25 o 
   2  13   2       14.66       20.74      2.10 o 
   3  13   2      772.12      754.05     12.28 o 
   4  13   2     1287.96     1275.03     28.38 o 
   5  13   2        3.53        7.88      6.48 o 
   6  13   2      118.03      122.33     10.10 o 
   7  13   2        9.04        9.54      6.43 o 
  -7  14   2      442.52      480.15     20.60 o 
  -6  14   2      684.33      693.31     22.22 o 
  -5  14   2     1939.26     1870.78     32.88 o 
  -4  14   2       20.11       19.77      3.38 o 
  -3  14   2      555.21      501.63      8.38 o 
  -2  14   2      661.34      655.58      6.15 o 
  -1  14   2     4573.19     4565.25     44.59 o 
   0  14   2     2936.73     2996.71     51.13 o 
   1  14   2     5125.91     5147.39     49.15 o 
   2  14   2      368.83      357.47      4.34 o 
   3  14   2      147.73      141.45      6.54 o 
   4  14   2     3485.31     3498.51     60.47 o 
   5  14   2     2399.41     2480.29     45.28 o 
   6  14   2        9.50       16.93      6.86 o 
  -6  15   2       26.00       20.77      8.26 o 
  -5  15   2      117.80       98.06      6.32 o 
  -4  15   2       13.52       13.17      3.12 o 
  -3  15   2      201.94      182.72      5.41 o 
  -2  15   2       10.22        8.05      1.26 o 
  -1  15   2        8.70        2.67      2.24 o 
   0  15   2      175.06      190.44      5.83 o 
   1  15   2        1.36       -2.23      2.23 o 
   2  15   2       12.45       14.61      1.85 o 
   3  15   2      336.51      287.76      7.11 o 
   4  15   2        5.74        5.29      7.02 o 
   5  15   2        1.09        1.48      5.53 o 
   6  15   2       22.38       13.45      7.21 o 
  -6  16   2      121.22      141.16     11.44 o 
  -5  16   2      719.10      757.48     24.11 o 
  -4  16   2       31.74       34.68      3.14 o 
  -3  16   2      627.50      602.83     10.34 o 
  -2  16   2     2690.88     2660.83     23.83 o 
  -1  16   2     4311.91     4230.34     41.25 o 
   0  16   2      592.39      596.18      7.85 o 
   1  16   2      865.25      828.11      8.47 o 
   2  16   2       94.12       91.33      2.79 o 
   3  16   2      188.49      187.09      8.47 o 
   4  16   2     1191.94     1135.54     22.86 o 
   5  16   2      787.44      797.70     29.22 o 
   6  16   2       85.91       93.16     12.11 o 
  -6  17   2        3.11        7.44      7.67 o 
  -5  17   2      474.27      446.33     16.79 o 
  -4  17   2     1117.54     1033.42     21.43 o 
  -3  17   2       13.48       17.16      3.76 o 
  -2  17   2       22.06       20.21      2.79 o 
  -1  17   2     1226.88     1227.75     12.02 o 
   0  17   2     3606.38     3685.28     36.59 o 
   1  17   2      474.90      526.44      7.23 o 
   2  17   2        1.68        2.07      1.84 o 
   3  17   2      939.57      832.96     37.28 o 
   4  17   2      768.14      779.26     19.94 o 
   5  17   2       77.52       64.02      9.82 o 
   6  17   2       54.82       64.77     10.15 o 
  -6  18   2        3.11        8.78     11.51 o 
  -5  18   2       45.82       43.16      7.99 o 
  -4  18   2      506.81      454.12     15.43 o 
  -3  18   2      753.63      710.92     19.64 o 
  -2  18   2     1002.02      957.07     10.23 o 
  -1  18   2     3217.30     3243.11     31.68 o 
   0  18   2        2.99       89.82      8.06 o 
   1  18   2       72.20       70.22      3.94 o 
   2  18   2      593.35      613.16      7.52 o 
   3  18   2     1355.35     1340.33     24.63 o 
   4  18   2       44.70       37.43      7.50 o 
   5  18   2        4.26        5.90      7.54 o 
  -5  19   2        2.82        5.10      8.10 o 
  -4  19   2        4.12        3.32      2.45 o 
  -3  19   2     2115.28     2124.20     54.45 o 
  -2  19   2      800.84      793.55      8.84 o 
  -1  19   2      187.15      220.64     14.59 o 
   0  19   2      561.68      573.00      9.09 o 
   1  19   2      173.33      188.71      4.97 o 
   2  19   2     1030.01      955.61     10.73 o 
   3  19   2      353.42      321.36     12.27 o 
   4  19   2      312.82      294.46     13.40 o 
   5  19   2        2.12        4.37      6.12 o 
  -5  20   2       31.64       19.10      6.83 o 
  -4  20   2      265.80      289.54     15.53 o 
  -3  20   2      399.95      361.16     14.82 o 
  -2  20   2      818.32      797.50      8.59 o 
  -1  20   2      191.84      214.22      4.57 o 
   0  20   2      509.99      500.43      7.79 o 
   1  20   2     1269.04     1250.29     13.23 o 
   2  20   2      109.49       94.94      3.83 o 
   3  20   2      159.49      178.71     11.89 o 
   4  20   2       47.95       54.26      9.35 o 
   5  20   2      219.69      263.91     14.75 o 
  -5  21   2       21.40       18.89      8.99 o 
  -4  21   2      219.29      242.32     12.42 o 
  -3  21   2     1065.98      995.34     23.71 o 
  -2  21   2      509.91      512.10      7.24 o 
  -1  21   2      145.44      123.51      4.84 o 
   0  21   2      184.77      215.41      5.45 o 
   1  21   2      848.63      856.64     11.28 o 
   2  21   2     2042.77     1940.59     23.61 o 
   3  21   2      259.98      272.20     12.52 o 
   4  21   2      155.14      178.48     12.15 o 
   5  21   2      131.58      126.28     12.20 o 
  -4  22   2       89.37       88.49     10.85 o 
  -3  22   2       22.28       17.34      3.76 o 
  -2  22   2      138.12      134.90      6.08 o 
  -1  22   2       99.99      101.46      6.37 o 
   0  22   2      184.60      176.24      4.67 o 
   1  22   2        0.23        7.16      3.46 o 
   2  22   2        2.04       -3.16      3.16 o 
   3  22   2        1.39        6.41      7.71 o 
   4  22   2       55.31       44.14      8.85 o 
  -4  23   2      949.58      964.58     24.29 o 
  -3  23   2        2.15        1.91      2.99 o 
  -2  23   2      272.67      267.16      8.39 o 
  -1  23   2      452.91      465.32      8.07 o 
   0  23   2     1246.14     1314.59     16.82 o 
   1  23   2      253.60      254.54      5.95 o 
   2  23   2      526.80      553.42     13.78 o 
   3  23   2      392.10      462.45     16.10 o 
   4  23   2      615.64      611.43     21.07 o 
  -3  24   2       42.35       39.03      5.12 o 
  -2  24   2      161.30      173.01      7.41 o 
  -1  24   2      300.64      338.97      8.14 o 
   0  24   2       30.84       48.93      3.67 o 
   1  24   2      209.55      204.59      5.27 o 
   2  24   2        4.98        1.06      4.97 o 
   3  24   2        0.85        0.28      9.62 o 
  -3  25   2       93.40      100.63      9.91 o 
  -2  25   2      123.16      122.31      9.45 o 
  -1  25   2      204.47      230.54      8.01 o 
   0  25   2     1021.18     1051.07     16.01 o 
   1  25   2      111.55      116.90     14.06 o 
   2  25   2      268.43      259.40     14.86 o 
   3  25   2      250.95      233.59     15.60 o 
  -2  26   2       26.89       31.15      6.77 o 
  -1  26   2      259.24      268.34      9.94 o 
   0  26   2      385.34      390.36      8.27 o 
   1  26   2      329.00      343.04     12.37 o 
   2  26   2       22.13        9.53      6.38 o 
  -1  27   2        9.26       16.20      4.84 o 
   0  27   2       47.92       42.58      4.93 o 
   1  27   2      162.92      162.54      8.61 o 
  -8   1   3       33.82       36.76      3.76 o 
  -7   1   3      684.03      716.04     11.10 o 
  -6   1   3      232.74      233.74      5.81 o 
  -5   1   3     4409.85     4492.30     44.31 o 
  -4   1   3        2.23        3.16      2.07 o 
  -3   1   3     7303.11     7276.27     80.84 o 
  -2   1   3     3372.74     3659.88     30.13 o 
  -1   1   3     6366.56     6574.01     60.11 o 
   0   1   3     3902.27     4130.64     43.44 o 
   1   1   3       23.17       53.48      2.56 o 
   2   1   3        7.21        9.80      1.76 o 
   3   1   3     1636.40     1610.67     14.41 o 
   4   1   3      256.52      227.75      3.96 o 
   5   1   3     3342.34     3511.81     34.46 o 
   6   1   3       38.15       48.28      2.66 o 
   7   1   3      819.97      791.34     11.28 o 
  -8   2   3      393.16      419.85      8.34 o 
  -7   2   3       38.24       34.69      3.28 o 
  -6   2   3     1097.87     1064.84     12.63 o 
  -5   2   3      727.30      782.77      8.96 o 
  -4   2   3     4431.51     4559.31     43.28 o 
  -3   2   3      530.47      580.30      7.03 o 
  -2   2   3     2787.14     2800.49     22.39 o 
  -1   2   3      273.87      239.70      4.25 o 
   0   2   3     2128.72     2073.62     18.33 o 
   1   2   3      772.85      892.97      8.68 o 
   2   2   3     1650.96     1653.28     13.66 o 
   3   2   3      100.84       90.58      2.86 o 
   4   2   3      171.44      157.01      5.05 o 
   5   2   3        4.52        3.56      1.93 o 
   6   2   3       89.59       91.59      3.57 o 
   7   2   3       40.28       35.31      3.53 o 
  -8   3   3      105.46       99.82      5.83 o 
  -7   3   3      505.84      556.24      9.73 o 
  -6   3   3       92.41       86.96      4.02 o 
  -5   3   3     2290.36     2310.82     22.04 o 
  -4   3   3       26.64       26.58      2.21 o 
  -3   3   3     1502.05     1333.77     11.74 o 
  -2   3   3      596.97      691.10      6.59 o 
  -1   3   3     9814.95     9918.00    100.78 o 
   0   3   3     4341.20     4458.01     38.34 o 
   1   3   3    15492.97    17197.51    208.34 o 
   2   3   3      421.26      490.70      5.90 o 
   3   3   3     5078.90     5041.62     46.31 o 
   4   3   3      311.39      314.18      4.64 o 
   5   3   3      801.81      779.55      8.69 o 
   6   3   3        0.42        1.79      1.90 o 
   7   3   3      483.12      509.63     10.80 o 
  -8   4   3      133.02      138.38      8.23 o 
  -7   4   3        0.28        2.61      2.22 o 
  -6   4   3      847.47      861.04     10.99 o 
  -5   4   3        3.95        3.95      2.13 o 
  -4   4   3     2251.93     2305.23     20.10 o 
  -3   4   3     1188.50     1397.96     12.65 o 
  -2   4   3     4587.02     4658.56     40.57 o 
  -1   4   3      156.77      181.35      3.56 o 
   0   4   3     3015.60     3126.76     26.91 o 
   1   4   3     1209.21     1371.89     11.59 o 
   2   4   3     7374.47     7688.81     73.85 o 
   3   4   3      122.11      120.36      3.86 o 
   4   4   3     1996.31     1928.04     16.96 o 
   5   4   3       33.38       46.37      3.11 o 
   6   4   3      318.94      329.82      5.77 o 
   7   4   3      130.39      125.37      5.13 o 
  -8   5   3       36.73       29.09      6.13 o 
  -7   5   3      191.38      220.77      6.01 o 
  -6   5   3      826.81      832.40     10.34 o 
  -5   5   3     1990.28     2016.69     19.11 o 
  -4   5   3       26.23       24.43      1.85 o 
  -3   5   3     1259.24     1199.62     10.38 o 
  -2   5   3     1310.38     1528.03     12.83 o 
  -1   5   3      850.80      741.07      7.95 o 
   0   5   3      523.82      538.52      8.65 o 
   1   5   3     4370.97     4589.58     39.63 o 
   2   5   3      930.51      994.19      8.92 o 
   3   5   3     1810.29     1759.59     21.45 o 
   4   5   3       74.30       69.78      2.61 o 
   5   5   3      254.99      244.01      6.34 o 
   6   5   3        0.00        0.69      1.26 o 
   7   5   3       26.23       23.58      3.70 o 
  -8   6   3       51.17       41.31      9.74 o 
  -7   6   3      186.09      186.80      4.68 o 
  -6   6   3      231.52      245.44      4.57 o 
  -5   6   3     1265.92     1266.32     11.91 o 
  -4   6   3     1050.00     1109.14     10.30 o 
  -3   6   3      150.71      120.86      3.44 o 
  -2   6   3     9339.62     9518.03     97.25 o 
  -1   6   3       51.93       36.65      2.02 o 
   0   6   3     1069.86      965.56      8.71 o 
   1   6   3       79.29       82.62      2.50 o 
   2   6   3    14979.36    16228.74    194.29 o 
   3   6   3       22.13       18.96      1.03 o 
   4   6   3     3573.09     3366.04     78.21 o 
   5   6   3       10.62        9.65      1.21 o 
   6   6   3      211.15      225.89      6.73 o 
   7   6   3      167.33      179.46      6.89 o 
  -7   7   3        1.75        2.70      2.09 o 
  -6   7   3       45.40       51.67      3.40 o 
  -5   7   3      123.68      118.67      2.87 o 
  -4   7   3      138.87      134.22      2.94 o 
  -3   7   3       43.86       30.02      1.72 o 
  -2   7   3      179.53      260.87      4.11 o 
  -1   7   3      182.79      162.09      3.46 o 
   0   7   3     2800.24     2736.12     23.57 o 
   1   7   3      682.62      646.25      6.54 o 
   2   7   3      693.41      767.50      6.47 o 
   3   7   3      540.07      485.98      6.83 o 
   4   7   3      987.58      949.34     12.17 o 
   5   7   3       61.51       62.98      4.26 o 
   6   7   3        0.72       -2.18      3.38 o 
   7   7   3       25.52       20.12      3.23 o 
  -7   8   3      296.29      293.10      7.57 o 
  -6   8   3      804.89      804.77      9.47 o 
  -5   8   3     1160.26     1089.83     10.26 o 
  -4   8   3     9371.63     9393.52     98.35 o 
  -3   8   3       99.77       79.11      3.21 o 
  -2   8   3     4268.09     4261.96     37.85 o 
  -1   8   3     1286.88     1236.96     10.18 o 
   0   8   3    11536.30    11555.98    126.99 o 
   1   8   3      637.49      738.31      6.97 o 
   2   8   3       45.64       27.44      1.76 o 
   3   8   3       41.57       53.51      2.91 o 
   4   8   3     1698.74     1661.64     20.99 o 
   5   8   3      441.65      429.22      7.33 o 
   6   8   3     1763.62     1753.70     24.22 o 
   7   8   3        2.58       -0.56      4.82 o 
  -7   9   3      126.02      142.16     10.34 o 
  -6   9   3      136.75      137.69      3.56 o 
  -5   9   3      917.11      910.95      8.79 o 
  -4   9   3       47.35       53.38      3.95 o 
  -3   9   3       59.44       71.09      3.70 o 
  -2   9   3     1981.28     2112.83     17.36 o 
  -1   9   3      772.01      639.98      7.34 o 
   0   9   3      475.37      447.90     10.53 o 
   1   9   3     1499.56     1557.19     14.47 o 
   2   9   3       85.53       80.89      1.95 o 
   3   9   3      303.17      274.18      5.56 o 
   4   9   3        1.01        4.43      2.47 o 
   5   9   3        1.81       -0.84      1.92 o 
   6   9   3      268.26      255.02      7.07 o 
   7   9   3       94.30       90.44     11.04 o 
  -7  10   3       71.75       75.19      8.47 o 
  -6  10   3      530.62      542.16     10.87 o 
  -5  10   3      940.37      912.27     14.03 o 
  -4  10   3     6468.53     6360.14     78.98 o 
  -3  10   3       22.97       20.11      2.38 o 
  -2  10   3     4938.97     4826.67     43.24 o 
  -1  10   3      111.12      112.67      2.99 o 
   0  10   3     3124.94     2981.71     25.26 o 
   1  10   3      308.69      309.19      5.15 o 
   2  10   3     1522.48     1256.22      9.82 o 
   3  10   3      233.15      219.12      4.22 o 
   4  10   3      632.56      609.79      9.37 o 
   5  10   3       10.45        9.59      2.66 o 
   6  10   3     1681.83     1662.37     32.99 o 
   7  10   3      134.21      143.26     11.65 o 
  -7  11   3      269.24      250.26     21.91 o 
  -6  11   3       26.99       22.87      3.60 o 
  -5  11   3     1004.69      992.94     14.57 o 
  -4  11   3       83.07       80.33      4.34 o 
  -3  11   3     2292.72     2115.13     24.72 o 
  -2  11   3       12.04       17.85      1.78 o 
  -1  11   3       30.62       36.38      2.25 o 
   0  11   3     5314.63     5276.94     69.26 o 
   1  11   3     5081.90     5122.85     47.29 o 
   2  11   3      351.25      328.78      6.38 o 
   3  11   3        5.51        4.19      2.41 o 
   4  11   3      756.97      721.57     18.35 o 
   5  11   3     1660.73     1683.57     24.36 o 
   6  11   3       12.79       16.64      6.58 o 
   7  11   3       41.52       34.68      7.74 o 
  -7  12   3      206.77      241.99     15.09 o 
  -6  12   3      919.75      870.44     21.86 o 
  -5  12   3      392.85      380.15     10.02 o 
  -4  12   3      527.25      478.83      9.83 o 
  -3  12   3      345.03      331.28      7.67 o 
  -2  12   3     4080.51     3978.68     37.42 o 
  -1  12   3     1422.76     1421.57     12.26 o 
   0  12   3      184.97      179.66      8.61 o 
   1  12   3      150.28      139.80      4.63 o 
   2  12   3     1124.00     1044.49      9.03 o 
   3  12   3        4.20        1.67      2.21 o 
   4  12   3     1304.83     1289.19     17.47 o 
   5  12   3        0.53        0.31      1.92 o 
   6  12   3      266.61      278.71     11.84 o 
   7  12   3       41.26       35.79      9.94 o 
  -7  13   3      585.21      621.23     22.44 o 
  -6  13   3       25.17       23.09      6.38 o 
  -5  13   3      932.28      912.38     15.15 o 
  -4  13   3      147.89      144.35      6.32 o 
  -3  13   3     2012.71     2016.88     31.93 o 
  -2  13   3       28.17       25.63      1.82 o 
  -1  13   3     4918.31     4996.86     47.04 o 
   0  13   3        0.62        3.34      2.64 o 
   1  13   3     2784.87     2772.98     24.96 o 
   2  13   3      116.72      132.81      2.86 o 
   3  13   3     1606.33     1607.16     18.31 o 
   4  13   3       22.30       18.98      2.53 o 
   5  13   3     1423.24     1405.88     22.40 o 
   6  13   3        9.73       11.68      6.64 o 
  -7  14   3        7.34        9.67      7.18 o 
  -6  14   3      258.03      297.39     13.02 o 
  -5  14   3      535.51      502.47      9.62 o 
  -4  14   3      191.79      186.36      6.31 o 
  -3  14   3      613.84      575.92     12.27 o 
  -2  14   3       66.56       63.69      2.32 o 
  -1  14   3      674.71      716.28     10.76 o 
   0  14   3       11.43        6.35      1.97 o 
   1  14   3      102.70      108.48      4.58 o 
   2  14   3        7.56        9.81      1.78 o 
   3  14   3        5.52        7.40      2.41 o 
   4  14   3        3.19        6.94      2.32 o 
   5  14   3       45.02       40.53      7.83 o 
   6  14   3        9.20       11.50      7.14 o 
  -6  15   3       10.24        4.93      7.21 o 
  -5  15   3      805.90      775.42     13.35 o 
  -4  15   3      250.95      229.22      6.68 o 
  -3  15   3      874.53      841.88     16.01 o 
  -2  15   3       22.65       27.64      1.99 o 
  -1  15   3    13293.49    14076.16    205.18 o 
   0  15   3     1281.48     1263.53     12.90 o 
   1  15   3     1145.31     1142.51     13.84 o 
   2  15   3      320.63      321.82      4.49 o 
   3  15   3     2907.47     2993.98     33.26 o 
   4  15   3      551.97      539.25     18.18 o 
   5  15   3      667.62      660.75     18.06 o 
   6  15   3       33.10       32.87      8.36 o 
  -6  16   3      106.95       94.01     13.13 o 
  -5  16   3       36.51       30.89      2.85 o 
  -4  16   3        2.28        0.93      3.45 o 
  -3  16   3      445.96      410.45      9.00 o 
  -2  16   3      233.01      235.97      4.20 o 
  -1  16   3      733.72      792.25     38.90 o 
   0  16   3       42.50       63.90      6.13 o 
   1  16   3        2.35        2.73      2.25 o 
   2  16   3      126.32      139.53      3.58 o 
   3  16   3      151.72      136.38      6.52 o 
   4  16   3      643.83      619.07     23.88 o 
   5  16   3       79.14       80.31     10.80 o 
   6  16   3        0.29        1.77      7.87 o 
  -6  17   3      169.58      175.97     11.75 o 
  -5  17   3      448.81      461.88     16.61 o 
  -4  17   3       11.71       10.13      3.38 o 
  -3  17   3     5235.73     5087.06     81.20 o 
  -2  17   3      809.96      795.32     12.90 o 
  -1  17   3      641.13      605.21      8.17 o 
   0  17   3      186.84      208.41      4.79 o 
   1  17   3     1773.14     1848.72     21.54 o 
   2  17   3      443.48      411.82      6.69 o 
   3  17   3      825.22      757.37     22.71 o 
   4  17   3      310.21      300.28     15.66 o 
   5  17   3      318.86      336.59     15.30 o 
   6  17   3       52.91       61.99     11.35 o 
  -6  18   3      424.63      453.49     18.64 o 
  -5  18   3        1.43        3.75      7.14 o 
  -4  18   3      202.02      196.22      8.67 o 
  -3  18   3     1193.97     1180.32     18.35 o 
  -2  18   3      934.95      906.82     14.17 o 
  -1  18   3       62.46       56.09      4.10 o 
   0  18   3       38.05       33.66      2.76 o 
   1  18   3      210.00      202.19      8.03 o 
   2  18   3     1430.20     1448.11     14.67 o 
   3  18   3      273.21      222.51     11.48 o 
   4  18   3      168.64      160.42     12.31 o 
   5  18   3       44.00       50.90      9.20 o 
  -5  19   3      286.43      288.68     13.37 o 
  -4  19   3        0.56       -0.25      3.41 o 
  -3  19   3      416.66      413.09      9.36 o 
  -2  19   3        1.08        0.16      1.77 o 
  -1  19   3      421.12      428.15      8.24 o 
   0  19   3       94.02       98.00      3.87 o 
   1  19   3      720.51      718.67      8.87 o 
   2  19   3        4.70        3.66      1.95 o 
   3  19   3       96.50       86.28      4.98 o 
   4  19   3      369.94      357.15     15.08 o 
   5  19   3      439.04      454.77     19.17 o 
  -5  20   3       58.86       61.87      9.77 o 
  -4  20   3     1693.79     1635.16     27.75 o 
  -3  20   3        2.02        1.51      3.81 o 
  -2  20   3      524.03      533.39      7.13 o 
  -1  20   3      236.71      257.32      5.77 o 
   0  20   3     1365.06     1399.28     17.11 o 
   1  20   3       55.97       54.77      3.37 o 
   2  20   3     1409.06     1381.23     15.86 o 
   3  20   3       42.84       31.60      6.87 o 
   4  20   3      143.78      168.57     13.67 o 
   5  20   3        3.00        1.58      6.77 o 
  -5  21   3       86.80       82.68     12.05 o 
  -4  21   3       73.36       57.93     10.11 o 
  -3  21   3       53.95       59.13      5.78 o 
  -2  21   3        0.68        0.43      1.87 o 
  -1  21   3       38.89       41.64      3.07 o 
   0  21   3      142.24      152.32      5.58 o 
   1  21   3       10.14        8.61      2.70 o 
   2  21   3       15.17       17.98      2.81 o 
   3  21   3      258.26      195.83     39.55 o 
   4  21   3       25.87       29.54      8.10 o 
  -4  22   3      812.32      774.43     23.25 o 
  -3  22   3       44.93       41.97      5.89 o 
  -2  22   3     1053.52     1065.02     23.95 o 
  -1  22   3       93.80       77.47      3.64 o 
   0  22   3     1422.23     1490.94     25.53 o 
   1  22   3       79.56       81.35      4.67 o 
   2  22   3      529.02      554.41      8.62 o 
   3  22   3        0.32        2.11      6.02 o 
   4  22   3     1034.15     1003.23     33.26 o 
  -4  23   3       21.41       14.82      8.13 o 
  -3  23   3        2.60        0.71      3.87 o 
  -2  23   3       11.77       10.05      5.68 o 
  -1  23   3      109.99      114.35      5.05 o 
   0  23   3       64.59       99.73      6.99 o 
   1  23   3      166.23      168.23     10.15 o 
   2  23   3        0.04        0.50      4.35 o 
   3  23   3        1.99        6.29      7.33 o 
   4  23   3      448.45      456.29     40.81 o 
  -3  24   3       45.73       51.13      6.02 o 
  -2  24   3      997.00      984.74     17.96 o 
  -1  24   3       34.31       23.54      3.61 o 
   0  24   3      327.49      391.11      7.54 o 
   1  24   3       32.64       25.96      3.73 o 
   2  24   3      537.71      571.77     25.83 o 
   3  24   3        8.71        8.84      7.96 o 
  -3  25   3       40.35       23.33      6.18 o 
  -2  25   3        2.96        5.78      3.96 o 
  -1  25   3      734.07      748.67     16.62 o 
   0  25   3       87.38       88.56      8.99 o 
   1  25   3       24.19       25.59      3.99 o 
   2  25   3       13.19       10.81      6.22 o 
  -2  26   3       81.60       69.98      7.96 o 
  -1  26   3       16.94       22.97      5.73 o 
   0  26   3      519.91      564.32      9.94 o 
   1  26   3        0.48       -0.75      3.06 o 
  -8   0   4      595.78      630.67     18.56 o 
  -7   0   4     1369.23     1395.11     22.65 o 
  -6   0   4      431.34      446.39     10.59 o 
  -5   0   4     4320.49     4367.83     66.00 o 
  -4   0   4      439.75      418.22      8.56 o 
  -3   0   4    15641.15    16799.18    295.41 o 
  -2   0   4    11042.32    11558.40    201.98 o 
  -1   0   4     2720.67     2380.40     29.77 o 
   0   0   4     4457.70     4399.11     58.51 o 
   1   0   4     2340.46     2175.01     29.02 o 
   2   0   4     2755.65     2747.98     34.07 o 
   3   0   4     3381.04     3349.30     42.49 o 
   4   0   4      860.96      829.82     14.69 o 
   5   0   4     2580.48     2561.07     60.79 o 
   6   0   4      451.66      429.32      9.88 o 
   7   0   4       60.68       58.54      9.20 o 
  -8   1   4        1.11        1.80      2.74 o 
  -7   1   4       28.13       28.05      3.95 o 
  -6   1   4       35.41       29.50      2.74 o 
  -5   1   4       14.97       20.28      2.88 o 
  -4   1   4      727.99      739.44      8.55 o 
  -3   1   4      215.27      231.18      5.87 o 
  -2   1   4       56.46       82.42      9.53 o 
  -1   1   4       24.56       28.83      2.59 o 
   0   1   4     1275.47     1221.86     11.26 o 
   1   1   4       36.19       25.85      2.33 o 
   2   1   4     1044.60     1108.09     11.01 o 
   3   1   4       34.29       31.57      2.39 o 
   4   1   4      982.13      977.74      9.75 o 
   5   1   4       31.28       34.11      3.02 o 
   6   1   4       89.25       90.12      3.78 o 
   7   1   4      113.49      117.49      5.08 o 
  -8   2   4       33.99       24.31      3.81 o 
  -7   2   4     1035.63     1067.88     14.82 o 
  -6   2   4       62.12       68.37      3.84 o 
  -5   2   4      800.11      781.92     11.28 o 
  -4   2   4      879.71      862.09      9.77 o 
  -3   2   4     4876.68     4959.86     45.68 o 
  -2   2   4      775.98      730.18      8.00 o 
  -1   2   4     9616.39     9979.36    103.15 o 
   0   2   4     2622.01     2678.09     25.39 o 
   1   2   4      710.27      677.54     11.34 o 
   2   2   4       63.26       52.61      2.80 o 
   3   2   4     5175.40     5195.70     50.13 o 
   4   2   4      637.63      566.47      7.44 o 
   5   2   4      811.93      817.53     12.65 o 
   6   2   4      167.11      160.40      4.41 o 
   7   2   4      121.48      131.91      5.30 o 
  -8   3   4       65.16       64.35      4.77 o 
  -7   3   4      123.32      125.65      5.08 o 
  -6   3   4      405.94      437.68      6.84 o 
  -5   3   4        6.84        8.35      2.34 o 
  -4   3   4      420.50      451.75      6.43 o 
  -3   3   4       96.55      102.26      3.48 o 
  -2   3   4     2750.37     2556.68     23.05 o 
  -1   3   4     5757.30     5996.33     56.67 o 
   0   3   4     2139.44     2199.39     18.53 o 
   1   3   4     1265.02     1372.98     15.01 o 
   2   3   4     1397.76     1390.24     14.18 o 
   3   3   4     1690.98     1775.82     15.70 o 
   4   3   4     1756.45     1706.09     16.76 o 
   5   3   4      439.55      421.94      6.84 o 
   6   3   4      831.14      869.05     10.77 o 
   7   3   4      308.02      292.73      8.00 o 
  -8   4   4       32.86       28.02      4.72 o 
  -7   4   4      713.47      764.10     11.76 o 
  -6   4   4      316.86      339.84      6.57 o 
  -5   4   4       14.47       10.67      2.56 o 
  -4   4   4        1.82        4.83      2.13 o 
  -3   4   4     1558.86     1441.09     12.95 o 
  -2   4   4      262.19      383.66      5.71 o 
  -1   4   4     1452.19     1539.89     13.33 o 
   0   4   4     1582.38     1606.60     14.74 o 
   1   4   4      865.39      803.57      8.54 o 
   2   4   4     3318.01     3500.60     63.16 o 
   3   4   4     2027.78     2184.26     18.97 o 
   4   4   4       38.43       35.65      2.15 o 
   5   4   4      706.21      677.77     15.43 o 
   6   4   4        1.92        3.72      2.15 o 
   7   4   4       60.10       79.03      4.79 o 
  -7   5   4      156.15      170.92      5.64 o 
  -6   5   4      202.93      235.84      5.00 o 
  -5   5   4      252.60      247.45      4.19 o 
  -4   5   4     2857.92     2934.48     26.53 o 
  -3   5   4       63.16       57.16      2.81 o 
  -2   5   4     2000.51     1788.97     14.96 o 
  -1   5   4     9946.41    10239.70    110.16 o 
   0   5   4       95.56      130.01      3.51 o 
   1   5   4     1055.17     1035.78     10.02 o 
   2   5   4    15685.23    16134.50    199.47 o 
   3   5   4     3049.18     3003.92     27.61 o 
   4   5   4        6.40        7.37      1.72 o 
   5   5   4       29.27       29.45      2.54 o 
   6   5   4      235.86      235.18      9.63 o 
   7   5   4      324.16      331.19      8.31 o 
  -7   6   4       49.27       48.84      4.23 o 
  -6   6   4        1.98       -1.07      1.75 o 
  -5   6   4      187.20      212.57      4.52 o 
  -4   6   4     2781.31     2821.92     27.55 o 
  -3   6   4      181.49      203.04      3.64 o 
  -2   6   4     1586.77     1868.98     18.06 o 
  -1   6   4     1021.04      951.60     10.84 o 
   0   6   4      226.66      225.75      4.24 o 
   1   6   4        6.42        0.87      1.90 o 
   2   6   4     6209.42     6429.39     64.78 o 
   3   6   4      807.03      815.69      8.32 o 
   4   6   4       42.03       37.56      1.64 o 
   5   6   4      288.57      246.96      8.77 o 
   6   6   4        4.57        6.64      2.86 o 
   7   6   4       43.10       38.28      4.35 o 
  -7   7   4      447.93      456.19     10.41 o 
  -6   7   4     1191.86     1236.16     13.32 o 
  -5   7   4        4.44        5.08      1.82 o 
  -4   7   4     4046.75     4126.37     40.68 o 
  -3   7   4     1648.33     1526.19     14.20 o 
  -2   7   4      998.90      781.06      9.15 o 
  -1   7   4     4229.24     4409.99     75.31 o 
   0   7   4     3506.23     3334.76     29.89 o 
   1   7   4     1411.59     1367.00     15.68 o 
   2   7   4     9767.19    10010.50    109.04 o 
   3   7   4     1321.10     1290.82     10.62 o 
   4   7   4      927.15      896.75     11.98 o 
   5   7   4      250.87      255.92      7.27 o 
   6   7   4      229.32      241.99      6.01 o 
   7   7   4      265.33      269.35      8.57 o 
  -7   8   4       81.10       79.38      4.98 o 
  -6   8   4      799.07      787.67     10.12 o 
  -5   8   4      172.76      151.27      3.73 o 
  -4   8   4     3367.64     3263.24     29.64 o 
  -3   8   4     3072.66     3091.36     27.55 o 
  -2   8   4       64.66       38.73      2.22 o 
  -1   8   4     5973.59     6383.24     62.23 o 
   0   8   4     2900.71     3071.38     28.22 o 
   1   8   4     1649.43     1710.80     14.41 o 
   2   8   4      135.43      174.41      3.60 o 
   3   8   4        8.77        9.26      2.80 o 
   4   8   4        2.11       -0.53      2.64 o 
   5   8   4       38.74       38.30      4.20 o 
   6   8   4      103.62       98.87      5.61 o 
   7   8   4       32.55       19.34      7.96 o 
  -7   9   4       44.52       37.65      5.15 o 
  -6   9   4     2903.52     2805.25     28.62 o 
  -5   9   4       19.62       28.72      2.19 o 
  -4   9   4     2066.15     2067.33     22.92 o 
  -3   9   4     1203.42     1171.36     10.81 o 
  -2   9   4     1223.52     1059.23      9.97 o 
  -1   9   4        5.56        6.44      1.79 o 
   0   9   4    11061.23    10804.19    129.69 o 
   1   9   4     3026.56     2918.38     27.23 o 
   2   9   4      244.03      200.29      3.16 o 
   3   9   4      473.34      437.76      7.45 o 
   4   9   4     5965.16     5949.57     75.83 o 
   5   9   4     1708.13     1624.68     32.86 o 
   6   9   4      299.55      310.64      8.06 o 
   7   9   4       12.89        7.88      8.81 o 
  -7  10   4       34.68       42.05      7.51 o 
  -6  10   4       24.78       24.65      3.74 o 
  -5  10   4     2113.06     2069.85     26.97 o 
  -4  10   4     1999.71     2013.02     18.86 o 
  -3  10   4       28.18       33.06      2.44 o 
  -2  10   4      649.79      707.65      7.63 o 
  -1  10   4     7370.66     7553.96     77.79 o 
   0  10   4     4889.53     5020.67     48.23 o 
   1  10   4       26.34       21.41      2.19 o 
   2  10   4       88.62       94.06      4.00 o 
   3  10   4     1396.49     1369.58     25.84 o 
   4  10   4      415.10      410.29      8.85 o 
   5  10   4      139.63      132.68      6.11 o 
   6  10   4      154.46      151.27      5.25 o 
   7  10   4       40.07       48.55     11.18 o 
  -7  11   4       57.71       62.74      8.58 o 
  -6  11   4      529.05      528.89     10.68 o 
  -5  11   4       11.78        9.93      4.75 o 
  -4  11   4     1217.58     1157.87     20.30 o 
  -3  11   4      821.11      800.16     13.65 o 
  -2  11   4      560.44      515.86      6.54 o 
  -1  11   4      223.00      212.37      5.98 o 
   0  11   4     4234.59     4347.97     42.79 o 
   1  11   4      638.54      650.43      6.89 o 
   2  11   4      480.01      439.43      5.04 o 
   3  11   4        1.80        5.65      2.45 o 
   4  11   4      449.41      445.48     13.41 o 
   5  11   4        2.71        1.00      2.13 o 
   6  11   4      319.31      270.03     12.19 o 
  -7  12   4      292.44      316.69     14.47 o 
  -6  12   4       45.48       42.78      4.61 o 
  -5  12   4     2706.07     2650.10     38.53 o 
  -4  12   4     1588.48     1590.62     21.24 o 
  -3  12   4       82.74       76.58      3.15 o 
  -2  12   4        8.57       12.71      1.89 o 
  -1  12   4     6563.64     6834.97     69.09 o 
   0  12   4     6227.52     6522.64     66.42 o 
   1  12   4      905.60      839.77     10.54 o 
   2  12   4      872.24      835.14      7.88 o 
   3  12   4      858.71      834.74     12.93 o 
   4  12   4       55.12       61.43      4.34 o 
   5  12   4      703.32      670.13     17.93 o 
   6  12   4      255.87      278.57     14.15 o 
  -7  13   4      183.34      180.43     12.98 o 
  -6  13   4      173.91      164.13      7.28 o 
  -5  13   4      193.00      170.48     12.97 o 
  -4  13   4      188.08      203.05      7.18 o 
  -3  13   4      109.18      108.34      3.65 o 
  -2  13   4      506.07      493.49      7.97 o 
  -1  13   4     1174.86     1183.31     13.45 o 
   0  13   4       36.55       32.07      5.22 o 
   1  13   4      118.89      120.81      3.00 o 
   2  13   4     1504.12     1514.84     14.08 o 
   3  13   4     2184.21     2101.32     43.81 o 
   4  13   4     1278.65     1208.80     24.17 o 
   5  13   4      189.09      178.57      4.70 o 
   6  13   4      613.96      627.77     18.55 o 
  -6  14   4      157.14      150.23     10.96 o 
  -5  14   4       91.23      101.51      6.12 o 
  -4  14   4      337.08      314.62      7.75 o 
  -3  14   4      663.27      649.25     14.46 o 
  -2  14   4     3104.59     3102.08     29.40 o 
  -1  14   4     1600.40     1508.42     15.57 o 
   0  14   4       72.15       71.73      4.55 o 
   1  14   4     6003.40     6238.39     65.07 o 
   2  14   4      802.76      828.40      8.62 o 
   3  14   4      106.83      116.14      6.63 o 
   4  14   4       74.45       70.82      3.65 o 
   5  14   4      931.90      907.32     16.10 o 
   6  14   4       72.47       61.54      9.66 o 
  -6  15   4       82.43       86.78      9.80 o 
  -5  15   4      161.82      138.85      6.97 o 
  -4  15   4        4.41        8.52      3.55 o 
  -3  15   4      564.17      583.16     11.22 o 
  -2  15   4      480.70      458.22     11.12 o 
  -1  15   4       10.95        9.90      2.64 o 
   0  15   4      489.52      459.43      6.98 o 
   1  15   4      516.04      543.98     13.44 o 
   2  15   4        0.56        3.10      1.76 o 
   3  15   4       79.80       75.81      3.78 o 
   4  15   4        0.36       -0.19      2.44 o 
   5  15   4       61.40       57.96     11.32 o 
   6  15   4       15.23       17.31      7.30 o 
  -6  16   4      360.32      360.98     14.86 o 
  -5  16   4      625.87      591.97     19.88 o 
  -4  16   4       19.85       28.93      4.22 o 
  -3  16   4      649.43      650.70     13.30 o 
  -2  16   4      112.11      118.97      3.73 o 
  -1  16   4      388.87      389.70      6.44 o 
   0  16   4      773.34      766.07     10.40 o 
   1  16   4     3839.75     3976.63     39.82 o 
   2  16   4      669.18      638.97      7.67 o 
   3  16   4      891.64      820.46     22.45 o 
   4  16   4       21.82       19.94      3.26 o 
   5  16   4      752.32      793.63     22.94 o 
   6  16   4      147.90      150.30     15.43 o 
  -6  17   4       90.33      102.11     11.39 o 
  -5  17   4       32.19       22.03      3.93 o 
  -4  17   4      783.55      745.71     18.08 o 
  -3  17   4      126.77      126.86      6.11 o 
  -2  17   4      854.62      850.70     15.19 o 
  -1  17   4        3.51        2.60      1.91 o 
   0  17   4      195.44      194.61      5.45 o 
   1  17   4        1.86        2.57      3.12 o 
   2  17   4      483.23      532.53      7.62 o 
   3  17   4     1659.81     1509.61     49.63 o 
   4  17   4       19.77       15.08      5.68 o 
   5  17   4       95.54       93.81     12.47 o 
  -6  18   4      130.89      154.28     14.84 o 
  -5  18   4     1539.19     1479.48     57.99 o 
  -4  18   4      682.72      683.63     23.66 o 
  -3  18   4      287.24      270.22      8.68 o 
  -2  18   4       20.90       21.10      2.69 o 
  -1  18   4      618.58      654.68      8.69 o 
   0  18   4     1879.77     1932.85     21.30 o 
   1  18   4      641.91      621.97      8.96 o 
   2  18   4      218.19      200.51      5.33 o 
   3  18   4      869.03      790.42     18.95 o 
   4  18   4       65.92       76.55      9.38 o 
   5  18   4      366.99      388.90     16.27 o 
  -5  19   4      260.80      288.71     17.98 o 
  -4  19   4      716.11      671.81     18.95 o 
  -3  19   4      317.03      306.64      9.08 o 
  -2  19   4      430.48      419.94      9.48 o 
  -1  19   4      216.42      216.23      5.12 o 
   0  19   4     2016.68     2009.23     29.71 o 
   1  19   4      706.02      740.92     11.11 o 
   2  19   4      326.95      317.91      6.20 o 
   3  19   4      132.25      124.95      5.72 o 
   4  19   4      509.67      589.13     52.92 o 
   5  19   4      103.12      106.75     12.41 o 
  -5  20   4      148.01      160.15     13.60 o 
  -4  20   4       33.15       28.11      4.42 o 
  -3  20   4      160.01      170.87      7.45 o 
  -2  20   4      506.93      486.71     16.11 o 
  -1  20   4      430.33      438.56      8.56 o 
   0  20   4      268.92      276.68      6.39 o 
   1  20   4       87.12      100.36      4.11 o 
   2  20   4       53.95       42.39      3.03 o 
   3  20   4      149.95      127.90     13.90 o 
   4  20   4      142.90      111.58     26.14 o 
  -5  21   4      213.59      223.94     15.65 o 
  -4  21   4      350.72      337.15     15.88 o 
  -3  21   4       88.95      103.69      7.42 o 
  -2  21   4      773.18      746.46     16.43 o 
  -1  21   4        7.97        9.27      2.49 o 
   0  21   4     1381.37     1449.87     17.80 o 
   1  21   4      431.42      459.87      8.00 o 
   2  21   4      551.71      520.49      7.92 o 
   3  21   4       38.59       50.65      8.25 o 
   4  21   4      563.25      599.96     19.63 o 
  -4  22   4      392.84      382.90     25.64 o 
  -3  22   4      247.74      255.40      9.10 o 
  -2  22   4      122.75      131.40      8.72 o 
  -1  22   4      281.59      292.06      6.29 o 
   0  22   4      235.23      266.26      6.48 o 
   1  22   4       19.79       16.36      3.14 o 
   2  22   4        0.33        7.49      4.23 o 
   3  22   4        0.68       13.90      6.90 o 
   4  22   4       10.59       11.42      9.21 o 
  -4  23   4      323.10      346.26     14.65 o 
  -3  23   4      161.81      171.78     15.40 o 
  -2  23   4      774.59      796.75     14.68 o 
  -1  23   4      416.41      414.25      8.49 o 
   0  23   4      207.37      259.92      7.14 o 
   1  23   4      115.08      131.93      4.93 o 
   2  23   4      670.08      625.25     26.18 o 
   3  23   4      306.63      288.24     16.95 o 
  -3  24   4      148.50      136.84      8.83 o 
  -2  24   4       18.22       20.78      6.24 o 
  -1  24   4       70.35       80.39      4.78 o 
   0  24   4      112.64      107.84      8.34 o 
   1  24   4       42.12       36.83      4.06 o 
   2  24   4       79.48       79.90      8.79 o 
   3  24   4       22.81       11.34     10.70 o 
  -2  25   4      707.87      739.04     17.19 o 
  -1  25   4      251.23      252.08     21.58 o 
   0  25   4       12.82       20.17      3.59 o 
   1  25   4       53.75       60.98      7.47 o 
   2  25   4      298.38      309.60     16.03 o 
  -1  26   4      253.11      275.88     10.21 o 
   0  26   4        2.92        5.12      3.06 o 
   1  26   4      161.10      143.55     23.69 o 
  -7   1   5      305.33      332.69      6.96 o 
  -6   1   5      852.76      851.28     11.21 o 
  -5   1   5       94.88       93.43      4.17 o 
  -4   1   5     1212.81     1160.97     13.03 o 
  -3   1   5     2977.18     2940.47     28.84 o 
  -2   1   5     6738.94     6798.35     67.09 o 
  -1   1   5     1702.73     1680.54     15.40 o 
   0   1   5     1908.80     1902.38     36.36 o 
   1   1   5     1378.41     1411.33     13.97 o 
   2   1   5     3869.94     3841.17     36.84 o 
   3   1   5     1198.18     1206.26     16.83 o 
   4   1   5     1962.41     1970.51     20.66 o 
   5   1   5      797.88      764.02      9.62 o 
   6   1   5      765.74      750.24     14.34 o 
   7   1   5      105.40      110.87      6.32 o 
  -7   2   5      340.93      365.71      8.33 o 
  -6   2   5        9.35       10.59      3.32 o 
  -5   2   5      286.20      260.90      5.95 o 
  -4   2   5       44.64       50.02      3.12 o 
  -3   2   5     3201.22     3286.40     30.72 o 
  -2   2   5       70.72      115.50      5.29 o 
  -1   2   5     3425.41     3468.70     32.56 o 
   0   2   5       62.25       95.85      4.95 o 
   1   2   5     1414.07     1512.20     15.81 o 
   2   2   5     1267.20     1607.48     25.72 o 
   3   2   5     2187.99     2166.89     20.71 o 
   4   2   5      137.38      134.94      4.07 o 
   5   2   5      177.85      170.82      4.28 o 
   6   2   5      198.02      193.54      4.90 o 
   7   2   5      102.07       90.40      6.06 o 
  -7   3   5       67.46       69.06      4.81 o 
  -6   3   5      468.98      479.65      8.07 o 
  -5   3   5       59.92       58.66      3.69 o 
  -4   3   5     6675.04     6633.52     70.51 o 
  -3   3   5     2160.39     2148.09     20.28 o 
  -2   3   5     7434.01     7560.60     77.67 o 
  -1   3   5     5221.05     5705.64     53.67 o 
   0   3   5      448.07      419.30     14.94 o 
   1   3   5     1893.12     1911.45     17.99 o 
   2   3   5      555.29      444.49      6.91 o 
   3   3   5      164.63      165.39      4.07 o 
   4   3   5      145.50      149.85      3.79 o 
   5   3   5      170.90      164.19      5.98 o 
   6   3   5      451.52      443.03      8.30 o 
   7   3   5       67.88       73.80      5.81 o 
  -7   4   5      653.37      664.81     10.36 o 
  -6   4   5       60.67       65.93      3.77 o 
  -5   4   5       33.06       33.48      3.18 o 
  -4   4   5     1895.27     1845.01     18.59 o 
  -3   4   5     4570.61     4547.53     43.47 o 
  -2   4   5      734.84      728.88      8.54 o 
  -1   4   5     1489.33     1568.32     16.06 o 
   0   4   5     1591.49     1531.24     17.54 o 
   1   4   5      428.89      370.81      7.85 o 
   2   4   5      590.67      520.15      6.15 o 
   3   4   5     2869.76     2855.85     27.41 o 
   4   4   5       34.70       35.68      2.79 o 
   5   4   5      310.48      309.13      5.28 o 
   6   4   5      288.19      272.22      8.96 o 
   7   4   5      260.08      286.57      9.59 o 
  -7   5   5       38.43       33.45      3.61 o 
  -6   5   5      100.13      123.11      4.85 o 
  -5   5   5      475.92      493.79      7.98 o 
  -4   5   5     3243.32     3210.34     32.06 o 
  -3   5   5      122.06      106.60      3.74 o 
  -2   5   5      657.41      762.06      8.54 o 
  -1   5   5     3166.18     3173.33     29.31 o 
   0   5   5     7904.48     8238.51     98.08 o 
   1   5   5      387.34      385.44      5.57 o 
   2   5   5        4.46        7.55      2.14 o 
   3   5   5      279.55      244.68      4.45 o 
   4   5   5      651.88      654.88     11.29 o 
   5   5   5        1.34        1.21      1.56 o 
   6   5   5      251.21      256.86      9.01 o 
   7   5   5       52.39       58.88      6.24 o 
  -7   6   5      320.11      362.71      7.20 o 
  -6   6   5       67.39       95.26      3.45 o 
  -5   6   5     1318.43     1255.10     14.21 o 
  -4   6   5     5804.93     5639.01     58.24 o 
  -3   6   5     4368.92     4250.39     41.00 o 
  -2   6   5       27.87       21.70      2.12 o 
  -1   6   5       23.46       42.26      3.10 o 
   0   6   5     7363.69     7178.21     73.44 o 
   1   6   5     6528.03     6467.39     64.16 o 
   2   6   5     3664.64     3882.32     36.43 o 
   3   6   5       18.54       23.76      2.51 o 
   4   6   5     1676.24     1598.81     20.98 o 
   5   6   5     1175.32     1058.76     32.32 o 
   6   6   5       64.44       55.72      5.43 o 
   7   6   5      436.32      459.97     12.23 o 
  -7   7   5      346.26      329.64      9.37 o 
  -6   7   5      110.97      139.58      4.28 o 
  -5   7   5     1987.93     1886.16     20.11 o 
  -4   7   5     1147.08     1089.05     12.18 o 
  -3   7   5      702.99      622.11      8.20 o 
  -2   7   5        4.66       18.28      2.14 o 
  -1   7   5      140.53      150.67      4.03 o 
   0   7   5      191.05      221.91      4.45 o 
   1   7   5       19.56       31.77      2.39 o 
   2   7   5       67.55       81.28      4.23 o 
   3   7   5        0.11        0.71      1.65 o 
   4   7   5      694.28      649.89     11.08 o 
   5   7   5        7.66        7.24      3.19 o 
   6   7   5        0.01       -0.70      3.13 o 
   7   7   5      650.13      619.90     15.18 o 
  -7   8   5      245.13      247.20      9.01 o 
  -6   8   5      876.06      896.59     10.14 o 
  -5   8   5     2813.66     2807.71     29.39 o 
  -4   8   5       98.97      100.84      4.19 o 
  -3   8   5     1006.60     1011.35     10.90 o 
  -2   8   5     1664.89     1509.84     20.99 o 
  -1   8   5     7908.92     7903.39     84.28 o 
   0   8   5      314.88      319.15      5.09 o 
   1   8   5      630.45      586.85      6.66 o 
   2   8   5     2250.54     2222.41     26.41 o 
   3   8   5     5538.53     5398.07     53.50 o 
   4   8   5      173.38      173.31      7.16 o 
   5   8   5      894.01      856.98     15.68 o 
   6   8   5      237.54      251.47      7.35 o 
   7   8   5      166.18      172.92      7.65 o 
  -7   9   5       14.50       16.76      5.34 o 
  -6   9   5      108.41      107.92      5.74 o 
  -5   9   5       80.61       93.25      3.69 o 
  -4   9   5      800.28      793.17      9.74 o 
  -3   9   5       24.76       21.92      2.16 o 
  -2   9   5      134.05      115.85      3.87 o 
  -1   9   5      277.02      286.92      4.95 o 
   0   9   5     1382.00     1443.66     14.34 o 
   1   9   5        0.96        4.12      2.03 o 
   2   9   5        5.37        4.95      1.58 o 
   3   9   5      466.90      433.63      7.48 o 
   4   9   5      203.52      197.49      6.05 o 
   5   9   5        5.71        9.79      5.52 o 
   6   9   5      210.07      230.48      8.37 o 
  -7  10   5      270.05      270.94      9.13 o 
  -6  10   5      229.67      217.15      7.68 o 
  -5  10   5     2037.11     2017.67     22.36 o 
  -4  10   5       24.96       25.80      2.02 o 
  -3  10   5     1069.88     1075.91     13.68 o 
  -2  10   5     1968.02     1874.24     18.91 o 
  -1  10   5     9892.12     9895.19    112.03 o 
   0  10   5       16.95       20.06      2.83 o 
   1  10   5      208.22      220.43      4.55 o 
   2  10   5     2315.74     2240.63     22.02 o 
   3  10   5     2519.20     2339.15     43.63 o 
   4  10   5      260.50      228.25      6.41 o 
   5  10   5      107.74      113.28      6.85 o 
   6  10   5      223.14      238.59      7.34 o 
  -7  11   5      535.85      560.89     18.50 o 
  -6  11   5     1610.06     1560.30     26.27 o 
  -5  11   5      270.92      248.00      6.38 o 
  -4  11   5      625.61      548.13      6.39 o 
  -3  11   5     1969.00     1916.03     19.60 o 
  -2  11   5     2310.87     2308.32     29.35 o 
  -1  11   5      216.09      250.52     16.15 o 
   0  11   5     2978.73     2952.81     28.45 o 
   1  11   5      447.72      407.09      7.09 o 
   2  11   5      170.85      159.80      4.72 o 
   3  11   5      623.07      569.55     12.46 o 
   4  11   5     1508.86     1470.81     23.69 o 
   5  11   5        6.57        7.03      3.14 o 
   6  11   5      113.21      100.79     10.77 o 
  -7  12   5      208.18      190.47     13.66 o 
  -6  12   5       33.97       23.99      5.14 o 
  -5  12   5      269.87      257.76      9.33 o 
  -4  12   5      556.89      530.79      9.16 o 
  -3  12   5     2336.52     2249.46     24.63 o 
  -2  12   5       67.97       59.69      3.29 o 
  -1  12   5       58.12       58.39      3.07 o 
   0  12   5     8962.30     9519.73    110.65 o 
   1  12   5     1580.37     1565.00     16.05 o 
   2  12   5        4.40        2.74      1.64 o 
   3  12   5      380.17      354.20      8.64 o 
   4  12   5      228.54      223.40      8.07 o 
   5  12   5      167.54      154.11     13.44 o 
   6  12   5        6.43        5.57      6.24 o 
  -6  13   5      523.52      525.39     13.24 o 
  -5  13   5      380.64      351.16     17.81 o 
  -4  13   5      528.58      531.70     12.07 o 
  -3  13   5      470.89      452.09      9.80 o 
  -2  13   5      606.80      574.51      8.77 o 
  -1  13   5     2702.84     2708.85     26.31 o 
   0  13   5     4004.49     4058.12     46.78 o 
   1  13   5      272.92      264.14      5.35 o 
   2  13   5      678.46      669.74      8.45 o 
   3  13   5       85.67       89.91      4.68 o 
   4  13   5      260.65      270.01      8.17 o 
   5  13   5      302.87      279.33     15.33 o 
   6  13   5      334.31      331.18     15.18 o 
  -6  14   5       17.79       13.43      5.43 o 
  -5  14   5       45.95       44.20      6.71 o 
  -4  14   5        7.78        6.82      4.19 o 
  -3  14   5        5.41        7.07      2.10 o 
  -2  14   5        0.11        1.39      2.38 o 
  -1  14   5      309.70      299.75      5.84 o 
   0  14   5      338.42      340.65     10.36 o 
   1  14   5      751.36      738.07      9.10 o 
   2  14   5        2.09        1.24      1.97 o 
   3  14   5       32.52       45.57      4.00 o 
   4  14   5      280.13      281.23      8.20 o 
   5  14   5        4.18        3.89      3.96 o 
   6  14   5        0.52        3.40      7.40 o 
  -6  15   5      349.06      363.04     18.07 o 
  -5  15   5      811.04      756.97     22.42 o 
  -4  15   5     2238.15     2160.81     43.61 o 
  -3  15   5        3.54        5.91      1.76 o 
  -2  15   5     1374.55     1326.28     31.87 o 
  -1  15   5     2264.39     2344.41     23.87 o 
   0  15   5     1657.37     1674.23     16.87 o 
   1  15   5      256.64      276.00      5.28 o 
   2  15   5     1300.14     1337.89     13.32 o 
   3  15   5        3.47        4.91      3.42 o 
   4  15   5      357.98      324.69      8.76 o 
   5  15   5      554.28      568.30     23.73 o 
  -6  16   5       16.15       15.32      8.07 o 
  -5  16   5       18.70       15.50      5.62 o 
  -4  16   5      345.59      332.49     10.13 o 
  -3  16   5      458.00      421.57     11.95 o 
  -2  16   5       83.31       80.70      4.18 o 
  -1  16   5       34.87       38.22      3.61 o 
   0  16   5      780.09      795.19     11.48 o 
   1  16   5       54.04       60.80      3.72 o 
   2  16   5       24.01       18.70      2.53 o 
   3  16   5        8.90       10.67      3.67 o 
   4  16   5       42.65       40.82      4.40 o 
   5  16   5      112.12      105.09     11.33 o 
  -6  17   5      700.84      755.16     28.95 o 
  -5  17   5      281.82      269.70     13.82 o 
  -4  17   5      642.45      632.73     20.88 o 
  -3  17   5      175.04      184.43      8.20 o 
  -2  17   5      319.54      322.70      7.67 o 
  -1  17   5        2.73        2.02      3.11 o 
   0  17   5     1153.57     1158.45     14.27 o 
   1  17   5      209.33      211.60      6.66 o 
   2  17   5     1466.94     1408.91     14.99 o 
   3  17   5      628.77      564.21     24.96 o 
   4  17   5      688.19      614.89     35.08 o 
   5  17   5       14.72       12.92      8.58 o 
  -5  18   5      153.79      119.30      8.90 o 
  -4  18   5       97.85      106.94      7.84 o 
  -3  18   5      583.49      582.92     13.05 o 
  -2  18   5       34.59       29.32      3.50 o 
  -1  18   5      102.32      112.19      4.19 o 
   0  18   5      752.69      727.78     10.55 o 
   1  18   5      307.52      317.26      7.11 o 
   2  18   5      201.66      190.94      5.20 o 
   3  18   5      267.82      247.57     10.88 o 
   4  18   5       98.51      114.99     10.11 o 
   5  18   5      154.96      168.17     14.45 o 
  -5  19   5       10.44        6.46      3.50 o 
  -4  19   5      125.42      125.74      7.28 o 
  -3  19   5       87.87       76.88      6.12 o 
  -2  19   5     1444.24     1403.65     31.58 o 
  -1  19   5      436.02      449.48      7.30 o 
   0  19   5        3.17        8.08      3.23 o 
   1  19   5      477.89      497.63     13.43 o 
   2  19   5      131.35      129.82      3.41 o 
   3  19   5       63.82       68.00      4.98 o 
   4  19   5      335.76      320.71     16.13 o 
  -5  20   5      729.79      786.74     24.19 o 
  -4  20   5        9.77       13.23      5.22 o 
  -3  20   5      936.78      908.52     23.65 o 
  -2  20   5      710.05      715.50     21.37 o 
  -1  20   5      580.61      619.93      9.41 o 
   0  20   5       83.14       59.42      5.55 o 
   1  20   5      478.11      518.35      9.39 o 
   2  20   5      273.42      294.39      7.84 o 
   3  20   5      903.62      838.61     43.77 o 
   4  20   5        5.95       10.17      8.39 o 
  -4  21   5      240.47      252.02     15.72 o 
  -3  21   5        0.33        7.26      4.91 o 
  -2  21   5      241.64      217.00      6.10 o 
  -1  21   5      313.13      311.06      6.75 o 
   0  21   5       33.29       34.61      4.03 o 
   1  21   5      135.33      155.76      6.07 o 
   2  21   5        4.12        4.83      4.38 o 
   3  21   5        1.93       -2.00      7.63 o 
   4  21   5       15.57       15.01      8.17 o 
  -4  22   5      148.68      136.69      9.51 o 
  -3  22   5      672.96      674.95     15.76 o 
  -2  22   5      528.93      555.07     15.08 o 
  -1  22   5      650.30      703.86     10.67 o 
   0  22   5      474.58      518.25      9.37 o 
   1  22   5      684.47      739.20     11.14 o 
   2  22   5       51.74       62.22      5.98 o 
   3  22   5      376.81      361.51     16.96 o 
  -3  23   5       49.39       60.64      8.09 o 
  -2  23   5        2.19        2.55      4.09 o 
  -1  23   5        4.46        8.13      3.24 o 
   0  23   5        7.60        8.02      3.44 o 
   1  23   5       15.67       12.05      3.20 o 
   2  23   5       17.92        5.02      4.74 o 
   3  23   5       62.96       71.30     11.75 o 
  -3  24   5      713.42      706.85     25.10 o 
  -2  24   5      106.67      104.03      8.81 o 
  -1  24   5       84.00       81.75      4.94 o 
   0  24   5      594.99      627.74     12.55 o 
   1  24   5      636.36      685.73     10.88 o 
   2  24   5        2.14        3.92      5.96 o 
  -2  25   5       12.33       16.94      5.49 o 
  -1  25   5      342.47      390.15     13.42 o 
   0  25   5      232.08      255.92     15.64 o 
   1  25   5        1.38        4.53      4.24 o 
  -7   0   6       58.30       49.58      5.90 o 
  -6   0   6     2402.92     2554.78     44.02 o 
  -5   0   6       27.97       30.48      6.60 o 
  -4   0   6       41.98       64.81     10.79 o 
  -3   0   6      177.35      179.49      7.01 o 
  -2   0   6     5210.35     5111.86     72.42 o 
  -1   0   6      693.41      697.89     12.04 o 
   0   0   6     8672.94     9197.06    141.37 o 
   1   0   6        3.31        2.45      3.07 o 
   2   0   6      900.79      843.46     15.17 o 
   3   0   6     1380.25     1369.56     22.85 o 
   4   0   6     2059.24     2082.99     34.44 o 
   5   0   6       86.26       82.87      5.41 o 
   6   0   6     1028.81     1057.51     39.95 o 
   7   0   6        1.50       10.30     10.58 o 
  -7   1   6      117.52      137.72      6.57 o 
  -6   1   6        0.02        5.53      3.07 o 
  -5   1   6      145.10      144.33      5.24 o 
  -4   1   6      447.74      398.54      6.98 o 
  -3   1   6       38.92       50.89      2.90 o 
  -2   1   6      666.72      676.12      9.09 o 
  -1   1   6      187.47      209.32      4.49 o 
   0   1   6       43.68       76.74      3.60 o 
   1   1   6       38.17       50.89      2.82 o 
   2   1   6      117.61      125.86      4.33 o 
   3   1   6      118.67      122.22      4.78 o 
   4   1   6      168.09      175.87      6.42 o 
   5   1   6        3.54        0.68      2.43 o 
   6   1   6       16.84       20.72      2.92 o 
   7   1   6      195.05      199.67     10.39 o 
  -7   2   6        0.07       -0.05      2.83 o 
  -6   2   6     1441.51     1502.97     20.47 o 
  -5   2   6       27.31       29.48      3.17 o 
  -4   2   6     3025.86     3029.66     30.77 o 
  -3   2   6        0.05        1.62      1.98 o 
  -2   2   6     3644.63     3650.04     35.09 o 
  -1   2   6      632.05      659.49      7.72 o 
   0   2   6     8654.71     8630.40     91.82 o 
   1   2   6      116.30      119.41      4.10 o 
   2   2   6     1121.54     1056.78     15.60 o 
   3   2   6       83.28       90.85      4.41 o 
   4   2   6     2317.63     2360.01     25.81 o 
   5   2   6        3.12       -0.33      2.26 o 
   6   2   6      741.01      693.01     15.78 o 
   7   2   6        0.12       -0.52      3.77 o 
  -7   3   6      721.45      790.46     12.58 o 
  -6   3   6        3.62        4.49      3.17 o 
  -5   3   6       12.05        8.90      3.56 o 
  -4   3   6     1315.29     1279.77     16.72 o 
  -3   3   6      948.90      910.69     10.45 o 
  -2   3   6       27.15       43.62      2.97 o 
  -1   3   6      426.86      426.15      6.51 o 
   0   3   6      434.18      401.34      6.58 o 
   1   3   6     3195.10     3117.30     30.18 o 
   2   3   6      927.74      955.53     18.13 o 
   3   3   6      297.16      307.18     16.09 o 
   4   3   6       82.44       81.96      5.14 o 
   5   3   6      714.24      697.73     11.11 o 
   6   3   6        8.82        7.58      2.32 o 
   7   3   6      121.18      139.86      7.09 o 
  -7   4   6       27.74       35.76      4.24 o 
  -6   4   6     1282.39     1306.06     17.86 o 
  -5   4   6      255.37      243.60      6.58 o 
  -4   4   6      758.84      758.93     10.17 o 
  -3   4   6       51.08       50.21      3.36 o 
  -2   4   6     2550.62     2479.75     23.78 o 
  -1   4   6      786.93      771.14      9.02 o 
   0   4   6     8458.78     8429.50     90.38 o 
   1   4   6       57.75       59.12      3.22 o 
   2   4   6      168.27      131.66      4.97 o 
   3   4   6     1648.51     1617.65     16.77 o 
   4   4   6     2840.89     2840.23     44.34 o 
   5   4   6       38.28       35.05      2.62 o 
   6   4   6      175.18      183.44      6.81 o 
  -7   5   6      293.56      295.07      6.93 o 
  -6   5   6       18.72       10.77      3.13 o 
  -5   5   6     6593.81     6682.30     77.46 o 
  -4   5   6       20.48       15.10      2.76 o 
  -3   5   6     1634.52     1690.98     17.20 o 
  -2   5   6      409.09      425.19      7.18 o 
  -1   5   6     4701.21     4361.34     42.98 o 
   0   5   6     1222.19     1284.99     13.87 o 
   1   5   6     3713.33     3666.88     34.67 o 
   2   5   6        7.41        9.65      2.44 o 
   3   5   6      319.71      289.05      6.27 o 
   4   5   6       83.59       88.41      5.55 o 
   5   5   6     1320.99     1274.20     23.51 o 
   6   5   6      199.89      185.03      7.59 o 
  -7   6   6       19.58       22.61      3.86 o 
  -6   6   6      314.22      314.29      8.91 o 
  -5   6   6      187.68      190.62      6.62 o 
  -4   6   6      441.08      419.42      6.26 o 
  -3   6   6      256.87      237.42      5.35 o 
  -2   6   6     1126.77     1042.49     12.77 o 
  -1   6   6     2529.16     2729.80     27.56 o 
   0   6   6      237.91      242.24      4.75 o 
   1   6   6      481.12      461.88      6.27 o 
   2   6   6      916.56      886.65     10.81 o 
   3   6   6      665.87      672.75     15.28 o 
   4   6   6       21.66       22.53      2.66 o 
   5   6   6       19.15       19.74      2.75 o 
   6   6   6      145.92      158.18      6.70 o 
  -7   7   6      610.43      607.36     13.54 o 
  -6   7   6       64.30       75.82      4.54 o 
  -5   7   6     3884.32     3999.28     43.11 o 
  -4   7   6        3.73        5.07      2.27 o 
  -3   7   6     2981.28     3031.24     31.28 o 
  -2   7   6      243.70      224.14      4.47 o 
  -1   7   6     4335.27     4118.57     40.52 o 
   0   7   6     1433.23     1424.59     15.82 o 
   1   7   6      774.85      725.78      8.71 o 
   2   7   6      303.34      292.54      5.98 o 
   3   7   6     5106.07     5009.39     55.14 o 
   4   7   6       71.83       62.09      2.85 o 
   5   7   6      442.85      446.94     11.82 o 
   6   7   6        1.45        3.42      3.21 o 
  -7   8   6       62.43       58.45      5.80 o 
  -6   8   6       40.72       36.08      3.91 o 
  -5   8   6      218.07      197.30      4.81 o 
  -4   8   6      252.51      214.53      6.50 o 
  -3   8   6      184.17      176.73      4.47 o 
  -2   8   6      220.31      252.11      5.58 o 
  -1   8   6      108.10       93.30      3.56 o 
   0   8   6     3425.48     3526.62     34.77 o 
   1   8   6     1405.38     1445.46     15.77 o 
   2   8   6       23.12       25.68      2.84 o 
   3   8   6     4894.94     4656.28     48.27 o 
   4   8   6      861.59      831.01     19.78 o 
   5   8   6      147.62      125.61      6.44 o 
   6   8   6        7.89        5.19      3.34 o 
  -7   9   6      904.40      830.09     18.03 o 
  -6   9   6       10.05        5.55      2.22 o 
  -5   9   6       16.84       27.64      2.76 o 
  -4   9   6     1353.43     1351.86     15.03 o 
  -3   9   6     6615.79     6672.77     74.22 o 
  -2   9   6      519.85      507.37     10.25 o 
  -1   9   6      273.75      307.76      6.56 o 
   0   9   6      742.80      758.28      9.94 o 
   1   9   6     5368.48     5358.13     54.90 o 
   2   9   6      128.85      134.05      5.53 o 
   3   9   6     5561.21     5393.34     60.37 o 
   4   9   6        1.01       -3.34      3.34 o 
   5   9   6      154.89      181.86     10.72 o 
   6   9   6      177.34      160.77     23.05 o 
  -7  10   6        0.39        5.45      5.63 o 
  -6  10   6      423.98      429.06     12.03 o 
  -5  10   6       77.78       78.99      5.37 o 
  -4  10   6        9.33       14.95      3.10 o 
  -3  10   6     1013.43      972.18     11.98 o 
  -2  10   6     1702.26     1737.77     20.76 o 
  -1  10   6     1306.05     1381.72     16.32 o 
   0  10   6        6.35        7.33      2.49 o 
   1  10   6        0.18       -0.19      2.09 o 
   2  10   6     1827.51     1807.99     18.80 o 
   3  10   6       27.42       25.35      2.55 o 
   4  10   6       12.99        6.52      3.37 o 
   5  10   6      181.09      179.24      7.49 o 
   6  10   6      261.88      286.54      8.56 o 
  -7  11   6      335.39      349.22     18.67 o 
  -6  11   6       20.99       17.38      5.08 o 
  -5  11   6      969.08      904.07     12.92 o 
  -4  11   6       14.41       10.66      3.28 o 
  -3  11   6     1248.83     1215.65     18.67 o 
  -2  11   6       26.21       23.94      3.38 o 
  -1  11   6     1579.92     1565.29     38.12 o 
   0  11   6      772.34      777.70     10.90 o 
   1  11   6     2212.17     2154.73     22.12 o 
   2  11   6       32.56       32.55      3.08 o 
   3  11   6     1099.06     1070.53     20.80 o 
   4  11   6       11.34       13.37      4.88 o 
   5  11   6      150.04      153.80      7.61 o 
   6  11   6       13.81       14.65      3.57 o 
  -6  12   6      766.76      703.04     17.87 o 
  -5  12   6        8.53        6.28      2.30 o 
  -4  12   6      346.95      377.05      6.44 o 
  -3  12   6      198.36      181.27      5.38 o 
  -2  12   6     2298.88     2289.61     23.54 o 
  -1  12   6       45.28       53.41      3.81 o 
   0  12   6     1193.30     1178.36     12.92 o 
   1  12   6       47.33       54.26      3.12 o 
   2  12   6     2054.47     2041.94     20.89 o 
   3  12   6      282.35      286.57     18.94 o 
   4  12   6       33.88       42.36      4.59 o 
   5  12   6       50.93       45.46      5.62 o 
   6  12   6      411.51      427.87     17.02 o 
  -6  13   6        0.22        3.53      4.99 o 
  -5  13   6     1180.21     1095.59     27.75 o 
  -4  13   6      133.17      129.11      4.02 o 
  -3  13   6      128.79      136.29      4.32 o 
  -2  13   6        0.27        1.79      2.25 o 
  -1  13   6      456.07      472.55      8.12 o 
   0  13   6      647.70      659.12     10.09 o 
   1  13   6     1173.71     1138.46     13.33 o 
   2  13   6        2.94        3.87      2.09 o 
   3  13   6      111.95      111.33      6.00 o 
   4  13   6      171.87      155.91      7.21 o 
   5  13   6       61.98       60.76      4.92 o 
   6  13   6       13.70       15.12      8.56 o 
  -6  14   6      620.51      616.06     26.46 o 
  -5  14   6       26.97       16.09      4.93 o 
  -4  14   6     2436.72     2263.69     48.82 o 
  -3  14   6      102.08       79.96      3.24 o 
  -2  14   6     2185.25     2137.84     31.37 o 
  -1  14   6     1492.96     1436.37     16.50 o 
   0  14   6     1755.83     1768.32     19.66 o 
   1  14   6      437.30      430.48      8.11 o 
   2  14   6     1167.44     1156.44     13.29 o 
   3  14   6       46.84       45.34      4.81 o 
   4  14   6     2046.94     1932.76     50.32 o 
   5  14   6        2.21        4.97      3.79 o 
  -6  15   6       33.80       33.08      5.15 o 
  -5  15   6        0.52        1.25      3.73 o 
  -4  15   6       92.64       65.97      5.94 o 
  -3  15   6       21.47       14.17      2.74 o 
  -2  15   6        0.19       -0.76      2.10 o 
  -1  15   6      271.74      260.84      6.64 o 
   0  15   6      674.73      674.03     11.18 o 
   1  15   6      109.75      111.97      4.92 o 
   2  15   6       26.95       29.13      2.78 o 
   3  15   6       28.38       31.35      5.83 o 
   4  15   6      104.79       80.78     11.03 o 
   5  15   6        1.57       -0.46      6.45 o 
  -6  16   6      529.91      592.20     20.02 o 
  -5  16   6      126.68      118.75      7.24 o 
  -4  16   6     2019.85     1955.79     62.60 o 
  -3  16   6       22.49       14.91      2.18 o 
  -2  16   6      237.88      223.01      5.96 o 
  -1  16   6        5.60        5.13      2.95 o 
   0  16   6     1236.57     1246.48     14.09 o 
   1  16   6        2.02        2.54      2.90 o 
   2  16   6     1355.98     1322.79     14.99 o 
   3  16   6       83.23       89.99      5.21 o 
   4  16   6      916.82      940.45     17.12 o 
   5  16   6        8.38        4.80      7.22 o 
  -5  17   6      179.15      160.43      9.08 o 
  -4  17   6       38.30       32.93      5.30 o 
  -3  17   6      239.73      220.12      6.94 o 
  -2  17   6      754.33      727.65     16.87 o 
  -1  17   6      461.46      503.84      8.76 o 
   0  17   6       52.91       47.60      4.08 o 
   1  17   6      604.71      616.86      8.74 o 
   2  17   6        1.49        1.83      2.59 o 
   3  17   6      173.79      167.74      8.52 o 
   4  17   6        0.10        6.44      4.13 o 
   5  17   6       85.49       86.26     15.38 o 
  -5  18   6       33.23       30.07      5.76 o 
  -4  18   6      761.87      698.59     32.56 o 
  -3  18   6       22.19       18.31      1.99 o 
  -2  18   6       67.24       77.58      4.60 o 
  -1  18   6      505.65      489.81      9.15 o 
   0  18   6      221.75      242.14      6.27 o 
   1  18   6       25.10       34.30      3.83 o 
   2  18   6     1376.53     1435.75     16.23 o 
   3  18   6       13.59       20.38      4.40 o 
   4  18   6       45.32       60.45      9.41 o 
  -5  19   6      227.23      212.21     11.75 o 
  -4  19   6       69.01       83.82      7.37 o 
  -3  19   6     1115.26     1163.67     30.42 o 
  -2  19   6      262.04      273.14      9.47 o 
  -1  19   6      318.54      334.48     10.87 o 
   0  19   6       65.83       59.78      4.27 o 
   1  19   6      936.19     1000.96     13.42 o 
   2  19   6        1.97       -2.54      2.54 o 
   3  19   6      421.51      375.12     19.87 o 
   4  19   6       12.49        7.70      9.34 o 
  -4  20   6      203.69      213.40     14.98 o 
  -3  20   6       15.69       20.60      5.88 o 
  -2  20   6      437.60      433.06     11.07 o 
  -1  20   6        0.20       -1.79      2.95 o 
   0  20   6      122.92      145.17      5.60 o 
   1  20   6        8.45        4.28      4.53 o 
   2  20   6      282.06      297.13     10.29 o 
   3  20   6        5.81        3.07      2.70 o 
   4  20   6       36.97       31.75      9.11 o 
  -4  21   6      187.11      207.23     12.67 o 
  -3  21   6     1121.47     1175.77     28.48 o 
  -2  21   6        0.12        3.83      2.72 o 
  -1  21   6      472.77      494.39      9.83 o 
   0  21   6      110.84      131.62      5.50 o 
   1  21   6      885.13      953.55     15.04 o 
   2  21   6        2.64       -0.26      3.86 o 
   3  21   6      554.18      557.87     22.01 o 
  -3  22   6       40.21       47.52      7.16 o 
  -2  22   6        1.78        5.35      4.19 o 
  -1  22   6      128.06      148.89      6.72 o 
   0  22   6      324.93      341.69      8.06 o 
   1  22   6      182.56      200.06      5.81 o 
   2  22   6        5.35        7.75      3.76 o 
   3  22   6      144.21      144.48     15.80 o 
  -3  23   6      108.66      114.08      8.72 o 
  -2  23   6       35.19       36.71      5.80 o 
  -1  23   6     1879.15     1981.67     29.71 o 
   0  23   6       34.18       35.33      4.08 o 
   1  23   6      230.27      227.30      8.16 o 
   2  23   6        0.51       -3.82      4.34 o 
  -2  24   6        6.03        8.08      5.74 o 
  -1  24   6        8.43        4.45      4.20 o 
   0  24   6      261.23      284.24      7.18 o 
   1  24   6        8.90       11.19      5.07 o 
  -7   1   7       19.21       14.48      3.95 o 
  -6   1   7      971.41      959.47     14.15 o 
  -5   1   7        2.43        5.09      2.84 o 
  -4   1   7       98.99      116.55      4.92 o 
  -3   1   7     3149.94     3103.03     32.46 o 
  -2   1   7     3983.51     3930.24     39.08 o 
  -1   1   7        2.64        6.42      2.34 o 
   0   1   7    13408.44    13958.47    176.20 o 
   1   1   7      723.44      693.26      9.95 o 
   2   1   7      582.13      594.67      8.40 o 
   3   1   7       19.02       25.16      3.45 o 
   4   1   7     2802.09     2771.54     32.69 o 
   5   1   7      457.44      456.29      8.09 o 
   6   1   7      272.40      294.01     11.87 o 
  -7   2   7        3.97        7.19      3.16 o 
  -6   2   7       21.02       22.33      5.01 o 
  -5   2   7     1096.78     1088.37     17.56 o 
  -4   2   7     1226.07     1177.38     15.43 o 
  -3   2   7      292.65      259.84      6.25 o 
  -2   2   7       15.67       25.83      3.26 o 
  -1   2   7     1176.41     1227.26     13.80 o 
   0   2   7       24.49       49.80      7.95 o 
   1   2   7       75.34       63.01      4.17 o 
   2   2   7      413.96      396.10      6.75 o 
   3   2   7        1.29        1.70      2.57 o 
   4   2   7      349.21      352.20      6.93 o 
   5   2   7      251.26      247.79      6.36 o 
   6   2   7       70.06       74.57      8.87 o 
  -7   3   7       64.40       63.86      4.70 o 
  -6   3   7      884.27      942.41     13.82 o 
  -5   3   7     1717.52     1710.74     21.66 o 
  -4   3   7      108.80      116.42      5.34 o 
  -3   3   7       61.69       69.66      4.06 o 
  -2   3   7     4845.45     4800.94     50.97 o 
  -1   3   7     4343.55     4235.74     45.75 o 
   0   3   7        7.09       12.99      2.68 o 
   1   3   7      541.85      576.40      8.33 o 
   2   3   7     1374.78     1374.43     17.58 o 
   3   3   7      394.36      378.14      6.53 o 
   4   3   7      129.91      143.75      5.00 o 
   5   3   7      192.39      191.66      5.56 o 
   6   3   7      310.73      311.70     10.46 o 
  -7   4   7      494.24      535.63     14.37 o 
  -6   4   7      251.97      265.09      8.04 o 
  -5   4   7      448.19      468.20      8.75 o 
  -4   4   7       68.13       66.77      3.64 o 
  -3   4   7     1926.48     1880.28     20.13 o 
  -2   4   7      248.04      248.33      6.32 o 
  -1   4   7     3851.89     3846.90     40.05 o 
   0   4   7      978.40      922.40     10.74 o 
   1   4   7      222.09      196.05      6.82 o 
   2   4   7      117.17      111.01      5.06 o 
   3   4   7     1686.13     1642.51     19.91 o 
   4   4   7      192.03      187.43      6.04 o 
   5   4   7      166.53      162.60      5.12 o 
   6   4   7       32.74       19.26      6.71 o 
  -7   5   7        4.16        6.15      3.16 o 
  -6   5   7      187.57      199.26      6.80 o 
  -5   5   7      117.39      127.69      5.65 o 
  -4   5   7      108.57       99.04      4.59 o 
  -3   5   7       10.18       13.53      2.87 o 
  -2   5   7     1772.08     1727.06     18.99 o 
  -1   5   7     3508.27     3650.87     38.09 o 
   0   5   7       13.84       16.14      3.06 o 
   1   5   7        9.68        7.00      2.66 o 
   2   5   7     1109.88     1093.22     13.17 o 
   3   5   7      228.62      223.06      6.25 o 
   4   5   7       34.16       34.75      3.12 o 
   5   5   7       17.34       12.02      2.38 o 
   6   5   7      275.46      305.85      9.73 o 
  -7   6   7      898.00      940.72     15.71 o 
  -6   6   7      693.74      724.60     10.95 o 
  -5   6   7      275.45      278.54      6.90 o 
  -4   6   7       71.70       59.08      4.71 o 
  -3   6   7     5025.30     4834.03     52.54 o 
  -2   6   7     1495.07     1473.57     17.24 o 
  -1   6   7     2749.39     2672.83     29.62 o 
   0   6   7      433.68      410.59      7.32 o 
   1   6   7     2160.15     2125.46     24.45 o 
   2   6   7       27.49       23.13      2.98 o 
   3   6   7     1307.46     1255.87     15.84 o 
   4   6   7     1209.89     1144.97     19.21 o 
   5   6   7      193.55      172.14      8.63 o 
   6   6   7       62.62       71.49     10.09 o 
  -7   7   7       49.20       51.02      5.94 o 
  -6   7   7       51.04       39.48      4.62 o 
  -5   7   7      696.32      674.72     10.86 o 
  -4   7   7     2096.12     2093.48     22.78 o 
  -3   7   7     1051.66     1011.27     13.03 o 
  -2   7   7      571.78      576.46      8.70 o 
  -1   7   7     2507.45     2523.46     26.04 o 
   0   7   7     3179.19     3177.71     31.19 o 
   1   7   7       58.29       54.09      4.46 o 
   2   7   7       79.54       74.22      3.79 o 
   3   7   7      450.63      437.20      9.82 o 
   4   7   7       68.83       71.26      7.02 o 
   5   7   7       23.86       23.76      4.50 o 
   6   7   7        1.11       -0.86      4.01 o 
  -7   8   7       69.52       50.33      6.36 o 
  -6   8   7       13.82       15.42      2.70 o 
  -5   8   7     1515.62     1589.05     18.16 o 
  -4   8   7     1240.74     1197.14     15.35 o 
  -3   8   7     1959.49     2011.83     22.87 o 
  -2   8   7      876.50      871.98     11.06 o 
  -1   8   7      810.54      734.23     10.34 o 
   0   8   7      132.94      110.27      4.91 o 
   1   8   7     6192.22     6452.98     73.94 o 
   2   8   7      697.10      702.20     10.89 o 
   3   8   7      601.93      580.34     17.55 o 
   4   8   7        4.24        2.78      2.00 o 
   5   8   7      347.64      353.83      9.47 o 
   6   8   7       82.97       79.64     11.70 o 
  -7   9   7       70.91       89.22     11.13 o 
  -6   9   7       22.73       19.39      2.92 o 
  -5   9   7      278.07      250.99      9.51 o 
  -4   9   7      430.65      391.24      7.37 o 
  -3   9   7      341.54      278.15      7.54 o 
  -2   9   7      163.32      161.80      5.08 o 
  -1   9   7      948.52     1007.04     13.67 o 
   0   9   7       13.00       10.49      2.82 o 
   1   9   7     1069.49     1159.76     23.82 o 
   2   9   7      419.43      417.53      8.65 o 
   3   9   7        7.25        6.95      2.86 o 
   4   9   7       42.35       43.90      4.30 o 
   5   9   7       35.57       36.45      6.17 o 
   6   9   7       79.34       69.75     10.42 o 
  -6  10   7        9.08        5.19      4.56 o 
  -5  10   7     1625.76     1724.95     21.25 o 
  -4  10   7     2282.84     2168.09     25.28 o 
  -3  10   7      335.20      353.33      8.77 o 
  -2  10   7      211.95      191.74      5.39 o 
  -1  10   7      769.57      776.49     10.67 o 
   0  10   7      197.08      192.12      6.83 o 
   1  10   7     2348.74     2371.34     25.83 o 
   2  10   7      522.92      526.65      9.59 o 
   3  10   7      544.23      537.42     10.58 o 
   4  10   7      158.02      141.35      8.83 o 
   5  10   7      282.83      304.65     12.30 o 
   6  10   7       48.42       36.18      7.13 o 
  -6  11   7      225.27      219.22     10.92 o 
  -5  11   7        0.61        4.59      2.78 o 
  -4  11   7     1374.27     1394.25     21.29 o 
  -3  11   7       59.20       66.45      4.28 o 
  -2  11   7      784.19      743.07     10.49 o 
  -1  11   7       23.00       15.25      3.47 o 
   0  11   7     3978.48     4018.46     42.64 o 
   1  11   7      664.15      647.01      9.67 o 
   2  11   7       65.42       72.42      3.59 o 
   3  11   7       61.35       60.62      3.32 o 
   4  11   7     1046.86      969.70     23.96 o 
   5  11   7       97.36       93.08     11.36 o 
  -6  12   7       98.26      115.28      8.22 o 
  -5  12   7      110.67      106.92      5.09 o 
  -4  12   7       43.09       36.12      3.63 o 
  -3  12   7      546.39      507.02     10.61 o 
  -2  12   7      439.88      421.53      9.17 o 
  -1  12   7      352.42      343.75      6.70 o 
   0  12   7        4.73       -3.92      3.92 o 
   1  12   7      288.32      262.60      6.55 o 
   2  12   7      447.90      455.17      7.43 o 
   3  12   7      805.21      684.82     22.13 o 
   4  12   7      549.51      483.63     16.62 o 
   5  12   7      167.66      177.40      9.46 o 
  -6  13   7      334.73      327.86     13.33 o 
  -5  13   7      532.61      521.04     12.97 o 
  -4  13   7      804.17      742.06     12.21 o 
  -3  13   7       60.55       57.55      4.05 o 
  -2  13   7     1676.42     1644.01     27.93 o 
  -1  13   7      317.43      307.43      7.49 o 
   0  13   7     1412.16     1461.36     17.55 o 
   1  13   7      114.12      116.19      4.54 o 
   2  13   7      765.68      743.24     10.33 o 
   3  13   7      107.28      102.69      7.26 o 
   4  13   7      377.07      407.94     14.00 o 
   5  13   7      252.21      231.70     12.52 o 
  -6  14   7        7.83        7.49      6.41 o 
  -5  14   7        5.99       13.32      5.44 o 
  -4  14   7       62.99       46.96      3.81 o 
  -3  14   7      191.64      185.30      8.44 o 
  -2  14   7       55.53       61.44      4.41 o 
  -1  14   7        0.61        3.90      4.40 o 
   0  14   7      359.63      349.93      7.44 o 
   1  14   7      113.63      135.92     10.32 o 
   2  14   7        0.87        1.41      2.84 o 
   3  14   7      239.06      187.01      6.95 o 
   4  14   7       64.17       50.63      6.82 o 
   5  14   7        7.91        7.01      5.21 o 
  -5  15   7      434.28      407.89     18.79 o 
  -4  15   7      948.49      847.93     34.57 o 
  -3  15   7      420.29      404.74     14.14 o 
  -2  15   7     1306.21     1270.38     17.78 o 
  -1  15   7      437.30      437.80      9.62 o 
   0  15   7      639.40      672.25     10.26 o 
   1  15   7      120.18      130.43      5.21 o 
   2  15   7      590.55      592.12      8.49 o 
   3  15   7      295.08      294.32     10.57 o 
   4  15   7      163.72      176.23      9.54 o 
   5  15   7       88.53       83.04     13.53 o 
  -5  16   7        8.58        9.92      5.15 o 
  -4  16   7       24.67       17.32      6.61 o 
  -3  16   7       29.25       23.32      3.19 o 
  -2  16   7      140.66      143.00      5.71 o 
  -1  16   7       28.88       28.24      3.56 o 
   0  16   7        3.23        6.92      3.50 o 
   1  16   7      632.07      629.52     11.04 o 
   2  16   7      106.01      103.84      5.18 o 
   3  16   7      129.62      126.59      6.58 o 
   4  16   7      188.60      180.40      7.95 o 
  -5  17   7       31.98       43.62      6.66 o 
  -4  17   7      701.44      705.80     21.83 o 
  -3  17   7      380.09      355.75     10.86 o 
  -2  17   7      527.82      569.32     12.40 o 
  -1  17   7      439.46      460.75      9.85 o 
   0  17   7     1555.65     1608.97     27.35 o 
   1  17   7       91.40       92.10      4.38 o 
   2  17   7      728.60      784.05     12.41 o 
   3  17   7        2.49        5.74      5.22 o 
   4  17   7      150.55      144.42      8.40 o 
  -5  18   7      190.03      175.70     10.80 o 
  -4  18   7       21.12       24.31      6.62 o 
  -3  18   7      190.70      187.69      7.58 o 
  -2  18   7      329.80      366.13     10.41 o 
  -1  18   7      409.87      415.50      8.67 o 
   0  18   7       52.41       48.01      4.26 o 
   1  18   7      451.13      493.09      9.37 o 
   2  18   7       62.32       67.83      3.97 o 
   3  18   7      344.74      348.81     12.56 o 
   4  18   7       66.10       69.05     10.87 o 
  -4  19   7      697.58      690.80     23.24 o 
  -3  19   7      240.11      254.16     11.75 o 
  -2  19   7       41.10       45.67      4.47 o 
  -1  19   7       57.16       65.95      5.60 o 
   0  19   7      680.06      772.19     14.92 o 
   1  19   7      159.26      177.60      5.18 o 
   2  19   7      265.50      275.73      8.73 o 
   3  19   7       24.97       13.86      5.03 o 
  -4  20   7      206.46      214.18     15.35 o 
  -3  20   7      400.76      432.76     14.81 o 
  -2  20   7      199.71      211.89      8.69 o 
  -1  20   7      277.10      305.49      8.90 o 
   0  20   7      193.60      213.14      8.72 o 
   1  20   7      639.71      714.75     10.87 o 
   2  20   7      120.55      136.78      7.44 o 
   3  20   7      142.08      133.64     15.36 o 
  -3  21   7        5.03       -1.76      4.92 o 
  -2  21   7       89.43      107.02      5.96 o 
  -1  21   7      159.97      179.90      6.87 o 
   0  21   7       19.70       18.02      4.40 o 
   1  21   7       43.15       53.92      4.77 o 
   2  21   7      188.15      204.24      9.92 o 
   3  21   7      117.71      143.24     12.10 o 
  -3  22   7      379.76      386.28     11.89 o 
  -2  22   7      703.53      715.53     18.49 o 
  -1  22   7      787.67      814.66     14.28 o 
   0  22   7        2.62        5.91      3.87 o 
   1  22   7      328.45      325.40      8.59 o 
   2  22   7       89.08       85.80     10.26 o 
  -2  23   7       15.66       13.19      5.84 o 
  -1  23   7      377.66      417.72     11.97 o 
   0  23   7      115.71      162.14     10.31 o 
   1  23   7       35.34       27.52      5.98 o 
  -7   0   8      185.31      175.96     12.22 o 
  -6   0   8     1336.88     1406.71     32.73 o 
  -5   0   8     4364.54     4496.13     92.82 o 
  -4   0   8      627.83      602.86     15.42 o 
  -3   0   8      489.94      485.72     11.92 o 
  -2   0   8     1433.45     1418.94     24.24 o 
  -1   0   8     4641.39     4526.14     67.59 o 
   0   0   8      908.24      952.33     16.55 o 
   1   0   8     2587.69     2563.66     39.89 o 
   2   0   8      244.13      236.41      9.63 o 
   3   0   8      384.45      364.50     13.33 o 
   4   0   8     1112.32     1090.31     22.31 o 
   5   0   8      873.44      886.64     19.55 o 
   6   0   8        3.52        1.16      3.14 o 
  -7   1   8        3.97        7.17      4.26 o 
  -6   1   8       46.71       53.20      4.99 o 
  -5   1   8       56.04       57.78      5.65 o 
  -4   1   8     1200.98     1207.81     16.20 o 
  -3   1   8       70.24       74.62      4.27 o 
  -2   1   8        7.05        9.52      3.47 o 
  -1   1   8     1380.91     1365.54     16.53 o 
   0   1   8     1046.30      997.47     12.37 o 
   1   1   8       15.05       17.98      3.71 o 
   2   1   8       83.57       90.78      4.93 o 
   3   1   8      809.22      817.99     12.36 o 
   4   1   8      506.14      494.76      9.40 o 
   5   1   8        6.91        7.16      3.25 o 
   6   1   8        0.39        1.09      2.57 o 
  -7   2   8      859.55      886.35     14.48 o 
  -6   2   8      413.62      449.89     10.74 o 
  -5   2   8     1485.72     1530.31     19.52 o 
  -4   2   8     1947.51     1941.66     22.98 o 
  -3   2   8       19.03       17.29      3.51 o 
  -2   2   8       90.85       95.25      4.67 o 
  -1   2   8      983.07      936.72     13.22 o 
   0   2   8      349.06      322.80      8.24 o 
   1   2   8     4001.92     4019.14     43.38 o 
   2   2   8      487.09      493.62      9.07 o 
   3   2   8      437.97      431.80      9.46 o 
   4   2   8       28.77       28.47      4.40 o 
   5   2   8      643.26      607.18     11.15 o 
   6   2   8      147.23      140.72     13.33 o 
  -7   3   8       13.28       12.62      4.12 o 
  -6   3   8       57.51       67.60      6.51 o 
  -5   3   8      477.33      480.06      9.29 o 
  -4   3   8     3216.56     3206.88     41.73 o 
  -3   3   8       73.94       73.20      4.38 o 
  -2   3   8      275.25      273.39      6.44 o 
  -1   3   8     2830.11     2817.16     29.77 o 
   0   3   8     1466.53     1419.14     17.02 o 
   1   3   8      132.60      131.34      5.79 o 
   2   3   8       48.57       63.53      7.23 o 
   3   3   8      882.00      930.36     14.02 o 
   4   3   8      597.76      590.79     10.76 o 
   5   3   8      104.05       94.78      4.80 o 
   6   3   8       25.28       28.03      5.31 o 
  -7   4   8      687.83      724.98     19.09 o 
  -6   4   8        1.17        2.84      3.37 o 
  -5   4   8        3.19        7.20      3.24 o 
  -4   4   8     3159.54     3198.46     37.71 o 
  -3   4   8      283.42      283.96      8.40 o 
  -2   4   8      234.73      238.49      6.62 o 
  -1   4   8      341.41      320.03      7.17 o 
   0   4   8      327.74      288.45      9.45 o 
   1   4   8     1024.31     1023.07     14.37 o 
   2   4   8      295.89      293.68      7.25 o 
   3   4   8      650.44      660.03     10.19 o 
   4   4   8       18.89       17.53      3.21 o 
   5   4   8      115.53      112.16      5.64 o 
   6   4   8      243.43      243.21      9.85 o 
  -7   5   8       63.57       51.08      4.76 o 
  -6   5   8      447.36      445.09      9.42 o 
  -5   5   8      507.60      517.91      9.24 o 
  -4   5   8      656.50      663.91     11.70 o 
  -3   5   8     1299.66     1255.88     14.85 o 
  -2   5   8     1574.44     1600.54     19.44 o 
  -1   5   8       79.55       99.48      4.78 o 
   0   5   8        6.56        4.24      3.32 o 
   1   5   8     1421.09     1485.21     22.83 o 
   2   5   8     2905.31     2928.54     35.04 o 
   3   5   8      360.75      356.44      8.14 o 
   4   5   8        9.17       10.42      3.41 o 
   5   5   8      330.13      308.33     16.32 o 
   6   5   8      301.85      310.71      9.75 o 
  -7   6   8       43.02       31.12      5.15 o 
  -6   6   8        2.43        1.35      3.69 o 
  -5   6   8      407.20      379.99      8.77 o 
  -4   6   8       34.12       28.91      4.47 o 
  -3   6   8      156.44      146.86      6.10 o 
  -2   6   8      388.01      408.23     10.23 o 
  -1   6   8     1605.02     1622.64     19.07 o 
   0   6   8        0.35        5.02      3.17 o 
   1   6   8       11.95       11.51      3.02 o 
   2   6   8      396.08      400.98      9.20 o 
   3   6   8       20.76       20.14      3.84 o 
   4   6   8      168.06      171.48      5.94 o 
   5   6   8       55.71       51.67      6.14 o 
   6   6   8       10.29       13.13      5.21 o 
  -6   7   8      940.14      891.85     15.52 o 
  -5   7   8      538.97      520.16      9.62 o 
  -4   7   8      645.71      628.17      9.86 o 
  -3   7   8      837.28      826.59     11.93 o 
  -2   7   8     1940.59     1940.37     23.07 o 
  -1   7   8      366.28      360.68      8.07 o 
   0   7   8      847.19      835.26     11.67 o 
   1   7   8      992.09      947.12     13.21 o 
   2   7   8     2569.51     2625.30     32.53 o 
   3   7   8       30.15       24.11      3.28 o 
   4   7   8      211.84      207.88     10.41 o 
   5   7   8      116.20      122.86      7.35 o 
  -6   8   8       27.47       27.30      3.89 o 
  -5   8   8       48.99       51.58      3.82 o 
  -4   8   8      149.46      169.26      6.60 o 
  -3   8   8       69.46       59.90      4.13 o 
  -2   8   8      109.48       98.50      4.79 o 
  -1   8   8       70.24       69.69      4.91 o 
   0   8   8      101.74      110.72      4.88 o 
   1   8   8      292.42      311.55      6.98 o 
   2   8   8        3.12        0.67      2.46 o 
   3   8   8      116.64      110.31      5.54 o 
   4   8   8       87.76       68.59      4.18 o 
   5   8   8        2.93        1.31      3.83 o 
  -6   9   8      552.96      563.72     14.04 o 
  -5   9   8      602.62      568.59     10.71 o 
  -4   9   8     1685.78     1700.31     21.02 o 
  -3   9   8      199.30      200.51      8.04 o 
  -2   9   8      907.78      877.02     13.20 o 
  -1   9   8     1907.78     2004.54     26.40 o 
   0   9   8     2772.31     2892.35     33.33 o 
   1   9   8      607.10      582.57      9.16 o 
   2   9   8      928.03      932.05     13.62 o 
   3   9   8     1472.86     1455.82     33.10 o 
   4   9   8     1126.12     1051.53     33.18 o 
   5   9   8       17.21       15.14      4.82 o 
  -6  10   8      146.47      144.37     10.18 o 
  -5  10   8      308.55      276.88      7.93 o 
  -4  10   8       13.47        9.89      4.38 o 
  -3  10   8      357.60      339.72      6.94 o 
  -2  10   8      850.02      809.84     12.02 o 
  -1  10   8      558.66      575.67      8.94 o 
   0  10   8      170.52      166.02      5.45 o 
   1  10   8      333.64      333.28      7.32 o 
   2  10   8       23.34       16.73      3.65 o 
   3  10   8      135.86      135.40      7.35 o 
   4  10   8      486.02      429.20     12.65 o 
   5  10   8      116.88      116.38     20.53 o 
  -6  11   8       98.99       81.18     10.44 o 
  -5  11   8       97.13       90.78      5.45 o 
  -4  11   8      362.84      349.07     10.68 o 
  -3  11   8      558.34      504.01      9.91 o 
  -2  11   8      783.16      838.02     12.77 o 
  -1  11   8      346.70      363.35      7.97 o 
   0  11   8      198.73      186.36      5.70 o 
   1  11   8       69.46       55.92      4.69 o 
   2  11   8     1124.88     1167.56     16.02 o 
   3  11   8       57.30       59.31      4.91 o 
   4  11   8     1323.95     1148.57     33.22 o 
   5  11   8      290.76      267.51     12.28 o 
  -6  12   8      235.61      255.66     14.53 o 
  -5  12   8      376.01      357.58     11.60 o 
  -4  12   8        2.72        2.78      2.84 o 
  -3  12   8     1830.61     1675.79     37.93 o 
  -2  12   8      923.00      880.86     13.85 o 
  -1  12   8     1051.54     1066.33     13.80 o 
   0  12   8      147.03      151.51      5.88 o 
   1  12   8       84.30       87.37      4.32 o 
   2  12   8        2.76        0.03      3.42 o 
   3  12   8      437.55      414.47     12.44 o 
   4  12   8      640.43      567.61     21.38 o 
   5  12   8      387.57      383.40     13.42 o 
  -6  13   8        3.07        8.64      5.00 o 
  -5  13   8        2.87        3.87      5.62 o 
  -4  13   8       46.55       43.84      4.04 o 
  -3  13   8      150.16      135.90      5.87 o 
  -2  13   8      150.88      159.62      5.33 o 
  -1  13   8       12.53       10.36      3.35 o 
   0  13   8        1.23        1.04      2.70 o 
   1  13   8      101.76      115.35      7.48 o 
   2  13   8       40.67       32.60      3.35 o 
   3  13   8       11.44        7.85      2.78 o 
   4  13   8       82.73       85.31      8.28 o 
   5  13   8       32.71       22.33      5.98 o 
  -5  14   8      259.08      249.46     11.38 o 
  -4  14   8      686.32      600.93     18.80 o 
  -3  14   8      598.13      537.33     17.88 o 
  -2  14   8      817.76      805.10     15.09 o 
  -1  14   8     1006.30     1033.98     24.17 o 
   0  14   8       68.99       71.78      5.10 o 
   1  14   8      386.57      419.82      9.04 o 
   2  14   8      324.28      323.71      7.22 o 
   3  14   8      734.52      715.43     18.88 o 
   4  14   8      213.15      211.00     13.99 o 
  -5  15   8       22.91       20.02      6.94 o 
  -4  15   8       27.58       19.65      3.53 o 
  -3  15   8       42.90       31.38      3.66 o 
  -2  15   8       14.08       13.93      3.44 o 
  -1  15   8        2.05       -1.92      3.37 o 
   0  15   8      213.83      208.46      7.35 o 
   1  15   8       24.72       24.41      3.57 o 
   2  15   8       47.79       49.66      4.25 o 
   3  15   8       27.44       19.62      4.79 o 
   4  15   8        9.82        1.92      4.37 o 
  -5  16   8      296.17      302.19     16.07 o 
  -4  16   8      374.50      382.81     31.37 o 
  -3  16   8      578.25      556.57     13.09 o 
  -2  16   8      835.26      852.81     19.66 o 
  -1  16   8      914.27      919.61     14.02 o 
   0  16   8      468.80      477.66     10.33 o 
   1  16   8      556.31      602.87     11.08 o 
   2  16   8      426.02      450.23      8.67 o 
   3  16   8      394.12      399.96     17.78 o 
   4  16   8      119.94      137.95     10.07 o 
  -4  17   8       26.35       34.61      6.61 o 
  -3  17   8       57.53       56.75      4.06 o 
  -2  17   8      323.99      343.17     11.62 o 
  -1  17   8       10.60        8.18      3.58 o 
   0  17   8        0.94       -1.35      3.18 o 
   1  17   8      146.73      153.64      6.32 o 
   2  17   8      206.47      238.82      7.79 o 
   3  17   8       20.87       31.03      6.67 o 
   4  17   8       15.81       11.65      4.29 o 
  -4  18   8        7.82        3.79      5.31 o 
  -3  18   8      211.32      181.02     10.09 o 
  -2  18   8      335.86      346.77      8.79 o 
  -1  18   8      479.58      530.54     10.76 o 
   0  18   8      146.87      160.86      6.02 o 
   1  18   8      408.21      410.40      8.38 o 
   2  18   8      114.67      134.27      6.90 o 
   3  18   8      133.68      155.03      9.15 o 
  -4  19   8      194.48      186.60     10.74 o 
  -3  19   8      257.03      264.97     13.24 o 
  -2  19   8      173.07      182.12      6.90 o 
  -1  19   8       30.52       26.40      3.88 o 
   0  19   8     1139.75     1231.79     19.90 o 
   1  19   8      119.22      135.21      6.08 o 
   2  19   8       83.11       78.66      6.09 o 
   3  19   8      183.37      175.54     11.10 o 
  -3  20   8       87.30       65.60      9.65 o 
  -2  20   8        0.91        2.14      3.47 o 
  -1  20   8        2.33        3.44      3.72 o 
   0  20   8        0.76        2.35      3.50 o 
   1  20   8       31.05       20.52      3.86 o 
   2  20   8       12.78        8.05      7.39 o 
  -3  21   8      134.28      126.61     11.07 o 
  -2  21   8       68.19       62.27      9.11 o 
  -1  21   8       42.15       49.61      5.40 o 
   0  21   8     1317.98     1373.19     22.01 o 
   1  21   8      125.11      135.70      5.33 o 
   2  21   8       48.08       21.41      6.67 o 
  -2  22   8       80.30       96.94     11.52 o 
  -1  22   8       68.84       68.09      5.72 o 
   0  22   8       16.43       18.51      4.91 o 
   1  22   8        0.30        6.35      4.45 o 
  -6   1   9        2.94        9.97      4.48 o 
  -5   1   9      892.60      933.15     14.79 o 
  -4   1   9        0.62       -1.57      3.04 o 
  -3   1   9     1166.01     1145.40     16.85 o 
  -2   1   9      378.34      373.07      8.45 o 
  -1   1   9     4271.51     4191.69     47.04 o 
   0   1   9       57.84       52.53      4.68 o 
   1   1   9      962.91      902.19     13.15 o 
   2   1   9        9.83       10.20      3.40 o 
   3   1   9     2301.37     2389.60     30.33 o 
   4   1   9       18.49       21.46      3.92 o 
   5   1   9      107.54      110.29      7.84 o 
  -6   2   9      401.08      392.53      9.33 o 
  -5   2   9      512.73      529.07     12.09 o 
  -4   2   9       73.55       79.69      5.08 o 
  -3   2   9        8.37       10.35      3.51 o 
  -2   2   9     3500.70     3496.84     39.75 o 
  -1   2   9     1427.98     1465.79     18.69 o 
   0   2   9      218.04      230.21      6.74 o 
   1   2   9      526.65      558.03      9.80 o 
   2   2   9      600.59      613.42     11.91 o 
   3   2   9      106.41      112.28      6.67 o 
   4   2   9       35.83       30.98      4.38 o 
   5   2   9       60.11       44.60      5.58 o 
  -6   3   9      373.93      401.66     11.45 o 
  -5   3   9     1831.93     1830.76     26.51 o 
  -4   3   9        4.41        7.89      4.09 o 
  -3   3   9       44.11       39.82      4.98 o 
  -2   3   9        3.28        7.63      3.49 o 
  -1   3   9     1703.74     1723.61     23.17 o 
   0   3   9       13.55       11.58      3.28 o 
   1   3   9     2422.74     2508.12     30.60 o 
   2   3   9        1.51        5.58      4.37 o 
   3   3   9        4.66        4.03      3.49 o 
   4   3   9      111.31      103.36      5.31 o 
   5   3   9      634.62      593.44     12.32 o 
  -6   4   9      224.81      225.37      7.42 o 
  -5   4   9      100.28      108.84      6.04 o 
  -4   4   9     1408.18     1441.59     20.46 o 
  -3   4   9      920.10      922.63     12.98 o 
  -2   4   9     1133.19     1127.66     15.19 o 
  -1   4   9      625.25      592.82     12.55 o 
   0   4   9     2530.62     2524.71     29.78 o 
   1   4   9        0.27        3.07      4.10 o 
   2   4   9      451.16      488.40      9.50 o 
   3   4   9       63.01       68.30      5.28 o 
   4   4   9      546.14      506.70      9.58 o 
   5   4   9        4.19        4.23      3.35 o 
  -6   5   9       87.30      105.88      6.17 o 
  -5   5   9      121.20      128.18      6.78 o 
  -4   5   9      126.67      147.86      7.01 o 
  -3   5   9      971.69      987.16     16.21 o 
  -2   5   9      633.32      559.45      9.97 o 
  -1   5   9      155.95      169.91      6.65 o 
   0   5   9      214.02      226.73     11.39 o 
   1   5   9     1469.98     1493.71     19.33 o 
   2   5   9       37.91       37.39      5.06 o 
   3   5   9       10.37       17.09      4.04 o 
   4   5   9       48.98       45.31      4.95 o 
   5   5   9      169.27      179.15      8.39 o 
  -6   6   9      198.81      193.59      7.31 o 
  -5   6   9      530.81      520.84     10.64 o 
  -4   6   9     3605.75     3623.49     42.74 o 
  -3   6   9      112.19      121.89      6.39 o 
  -2   6   9      146.96      163.56      6.52 o 
  -1   6   9     1028.87     1059.44     14.26 o 
   0   6   9     4135.47     4314.10     48.82 o 
   1   6   9       16.27       17.64      3.77 o 
   2   6   9     2326.54     2362.26     30.36 o 
   3   6   9       18.33       31.47      3.81 o 
   4   6   9      616.44      620.72     16.30 o 
   5   6   9       11.60       12.63      5.04 o 
  -6   7   9       91.34       97.56      5.93 o 
  -5   7   9       76.44       82.41      5.50 o 
  -4   7   9      175.99      177.83      7.11 o 
  -3   7   9      305.39      285.65      7.56 o 
  -2   7   9      344.43      289.96      8.44 o 
  -1   7   9      259.12      253.34      8.35 o 
   0   7   9      310.73      292.33      9.17 o 
   1   7   9        7.16        1.61      3.51 o 
   2   7   9      576.83      578.61     11.43 o 
   3   7   9      325.28      338.32      8.78 o 
   4   7   9       59.54       55.08      5.13 o 
   5   7   9        1.20        2.57      4.20 o 
  -6   8   9      558.79      551.75     12.08 o 
  -5   8   9       66.40       77.45      5.12 o 
  -4   8   9      819.93      795.37     11.87 o 
  -3   8   9       21.34       29.57      5.12 o 
  -2   8   9     2092.02     2127.28     27.93 o 
  -1   8   9      114.32      113.09      5.97 o 
   0   8   9     1293.25     1350.66     17.72 o 
   1   8   9      545.51      552.03     10.13 o 
   2   8   9     1986.56     1985.94     25.53 o 
   3   8   9      121.04      122.50      6.77 o 
   4   8   9      131.10      133.76      7.28 o 
   5   8   9        0.26        0.69      3.87 o 
  -6   9   9        0.09       -1.39      4.27 o 
  -5   9   9      134.46      125.80      5.41 o 
  -4   9   9        7.72        9.16      3.55 o 
  -3   9   9       42.63       43.98      4.31 o 
  -2   9   9        5.42        6.91      4.15 o 
  -1   9   9      140.27      145.82      6.71 o 
   0   9   9       81.67       87.74      5.76 o 
   1   9   9      470.33      473.43      9.91 o 
   2   9   9        1.04       -1.62      3.16 o 
   3   9   9       24.32       19.53      4.63 o 
   4   9   9       39.67       28.04      7.59 o 
   5   9   9       34.46       21.37      6.88 o 
  -6  10   9      274.71      271.53     12.95 o 
  -5  10   9       88.60      101.18      4.75 o 
  -4  10   9      464.11      413.63      8.30 o 
  -3  10   9       62.82       62.12      4.54 o 
  -2  10   9     1784.62     1837.33     25.02 o 
  -1  10   9      223.70      239.89      7.23 o 
   0  10   9      284.22      285.42      8.00 o 
   1  10   9       27.66       25.15      4.31 o 
   2  10   9      585.56      582.05     10.78 o 
   3  10   9       33.23       26.25      4.16 o 
   4  10   9      225.31      232.11     10.17 o 
   5  10   9        0.64       -0.56      4.23 o 
  -5  11   9       65.88       61.15      4.63 o 
  -4  11   9        6.26        6.54      3.61 o 
  -3  11   9     1651.94     1480.33     22.88 o 
  -2  11   9       49.87       43.53      4.96 o 
  -1  11   9      973.94      954.75     14.92 o 
   0  11   9       21.70       23.07      4.45 o 
   1  11   9      302.48      305.80      7.85 o 
   2  11   9       15.10       18.03      3.52 o 
   3  11   9      764.11      714.87     26.83 o 
   4  11   9        7.54        7.70      6.88 o 
  -5  12   9      166.66      148.94      8.11 o 
  -4  12   9      414.14      421.52     12.14 o 
  -3  12   9       13.17       22.74      4.54 o 
  -2  12   9      727.13      719.08     15.32 o 
  -1  12   9      157.62      170.72      7.17 o 
   0  12   9      183.26      218.18      7.94 o 
   1  12   9       80.01       87.03      6.59 o 
   2  12   9       52.55       44.79      4.46 o 
   3  12   9        5.37        1.09      3.29 o 
   4  12   9      432.13      411.75     14.95 o 
  -5  13   9      397.54      422.66     13.23 o 
  -4  13   9       77.09       63.98      5.18 o 
  -3  13   9     1732.35     1634.19     34.41 o 
  -2  13   9        0.16        4.77      3.52 o 
  -1  13   9      865.42      901.58     14.17 o 
   0  13   9       20.10       21.43      4.01 o 
   1  13   9      740.14      749.88     14.92 o 
   2  13   9       51.13       38.58      4.97 o 
   3  13   9      494.59      530.18     14.08 o 
   4  13   9      109.03      112.85      7.81 o 
  -5  14   9       14.94       13.81      6.00 o 
  -4  14   9       33.64       44.91      4.58 o 
  -3  14   9       24.41       19.16      3.44 o 
  -2  14   9      109.33       95.33      6.39 o 
  -1  14   9      100.93      127.08      6.25 o 
   0  14   9      362.28      364.72      8.76 o 
   1  14   9        8.77       10.96      3.72 o 
   2  14   9       49.71       33.35      4.36 o 
   3  14   9       86.53       53.33      9.32 o 
   4  14   9       67.29       59.08      8.20 o 
  -5  15   9      568.53      589.99     19.41 o 
  -4  15   9       20.75       25.83      5.79 o 
  -3  15   9      580.35      597.26     15.06 o 
  -2  15   9       13.00       17.60      4.26 o 
  -1  15   9     1279.91     1378.96     22.02 o 
   0  15   9       10.25        8.81      3.81 o 
   1  15   9      736.95      787.09     16.22 o 
   2  15   9        3.06        3.67      3.01 o 
   3  15   9      361.30      393.27     12.69 o 
  -4  16   9      526.42      502.10     21.77 o 
  -3  16   9       43.52       39.73      3.81 o 
  -2  16   9       29.49       23.61      4.36 o 
  -1  16   9      217.92      201.66      9.45 o 
   0  16   9      363.21      374.80     10.29 o 
   1  16   9        2.27        4.36      3.63 o 
   2  16   9        0.81        0.15      3.04 o 
   3  16   9        0.76       -3.59      4.13 o 
  -4  17   9       32.48       35.11      6.63 o 
  -3  17   9      621.99      625.67     23.25 o 
  -2  17   9       51.84       52.14      5.16 o 
  -1  17   9     1321.03     1366.31     21.78 o 
   0  17   9       15.26       16.00      4.15 o 
   1  17   9      555.08      591.82     13.19 o 
   2  17   9       52.55       54.48      5.69 o 
   3  17   9      487.24      496.07     21.97 o 
  -3  18   9        7.06        5.13      5.76 o 
  -2  18   9      139.39      145.80      6.55 o 
  -1  18   9       68.77       79.02      5.70 o 
   0  18   9      425.80      470.33     10.66 o 
   1  18   9        4.92        4.21      3.70 o 
   2  18   9      147.84      150.22     10.11 o 
  -3  19   9      231.05      249.59     12.22 o 
  -2  19   9        0.07        0.80      3.11 o 
  -1  19   9      563.47      578.33     12.31 o 
   0  19   9        3.18        2.95      3.32 o 
   1  19   9      119.72      116.21      7.70 o 
   2  19   9       24.47       27.71      6.18 o 
  -2  20   9      890.43      904.54     20.30 o 
  -1  20   9      729.73      790.42     15.92 o 
   0  20   9       51.50       44.07      6.17 o 
   1  20   9      316.43      340.43      9.64 o 
  -1  21   9       30.37       19.96      4.90 o 
   0  21   9       38.54       29.23      5.69 o 
  -6   0  10      768.01      760.35     23.65 o 
  -5   0  10      329.46      391.32     15.49 o 
  -4   0  10      240.06      258.03     12.02 o 
  -3   0  10     6520.61     6491.56    112.99 o 
  -2   0  10       21.80       28.55      6.02 o 
  -1   0  10       96.35       97.73      8.52 o 
   0   0  10       69.99       56.75      9.81 o 
   1   0  10      429.94      412.11     12.66 o 
   2   0  10     1080.58     1097.93     31.41 o 
   3   0  10       39.67       54.03      8.04 o 
   4   0  10        9.42        1.93      4.69 o 
   5   0  10      116.15      128.60     33.16 o 
  -6   1  10        2.02        2.52      4.13 o 
  -5   1  10      255.18      259.72      8.49 o 
  -4   1  10      661.72      646.13     14.25 o 
  -3   1  10       84.25      136.46     22.07 o 
  -2   1  10       61.43       57.99      4.90 o 
  -1   1  10        0.28        1.97      3.70 o 
   0   1  10       76.89       71.64      5.65 o 
   1   1  10       39.93       35.95      5.50 o 
   2   1  10      133.45      150.19      6.99 o 
   3   1  10      101.30       97.39      7.09 o 
   4   1  10       12.37        9.26      4.69 o 
   5   1  10        2.14        2.68      3.63 o 
  -6   2  10      370.83      403.89     11.41 o 
  -5   2  10      510.42      511.71     10.37 o 
  -4   2  10      116.24      140.71      6.88 o 
  -3   2  10     1921.15     1885.68     24.03 o 
  -2   2  10       49.20       51.56      5.26 o 
  -1   2  10     1127.63     1103.95     16.24 o 
   0   2  10      490.62      479.14     10.31 o 
   1   2  10      643.85      669.29     14.40 o 
   2   2  10      102.71      112.93      7.37 o 
   3   2  10      695.44      699.70     15.70 o 
   4   2  10      147.38      134.61      6.53 o 
   5   2  10      140.39      147.16      6.67 o 
  -6   3  10      125.93      135.08      6.58 o 
  -5   3  10        2.02        6.42      4.17 o 
  -4   3  10      714.67      723.83     12.37 o 
  -3   3  10      229.95      248.02      8.72 o 
  -2   3  10      673.26      640.63     11.51 o 
  -1   3  10      327.10      316.92      8.96 o 
   0   3  10       22.95       26.27      5.12 o 
   1   3  10       31.88       29.10      4.60 o 
   2   3  10     1096.08     1107.00     18.32 o 
   3   3  10      666.65      653.35     12.84 o 
   4   3  10       13.91        8.76      3.85 o 
   5   3  10        0.30       -1.22      3.09 o 
  -6   4  10       65.66       51.98      6.53 o 
  -5   4  10     1019.93      946.04     17.69 o 
  -4   4  10      400.32      379.94     10.85 o 
  -3   4  10      130.25      141.22      6.61 o 
  -2   4  10        0.62        1.95      3.55 o 
  -1   4  10     1605.93     1588.75     23.61 o 
   0   4  10      902.06      887.16     15.39 o 
   1   4  10      378.10      401.67     10.12 o 
   2   4  10        7.34        9.25      4.35 o 
   3   4  10     1395.51     1438.14     28.45 o 
   4   4  10      114.67      126.02      6.88 o 
   5   4  10      100.57      101.47     10.60 o 
  -6   5  10      655.00      622.49     12.17 o 
  -5   5  10      604.09      564.99     12.97 o 
  -4   5  10      625.94      630.97     11.69 o 
  -3   5  10      164.35      151.24      6.90 o 
  -2   5  10      332.52      329.99      8.84 o 
  -1   5  10      642.70      624.35     11.24 o 
   0   5  10      599.12      608.79     13.14 o 
   1   5  10       77.18       82.94      5.37 o 
   2   5  10     1580.96     1591.79     23.49 o 
   3   5  10       84.22       89.66      6.70 o 
   4   5  10      455.32      448.37     19.79 o 
   5   5  10       99.56       81.01     10.45 o 
  -6   6  10        7.05        7.45      3.77 o 
  -5   6  10      231.87      242.86      7.97 o 
  -4   6  10       56.13       53.60      5.97 o 
  -3   6  10       32.42       34.79      4.92 o 
  -2   6  10        0.84        3.86      3.79 o 
  -1   6  10        8.05        7.83      4.04 o 
   0   6  10        4.57        1.02      3.38 o 
   1   6  10       99.35      106.61      7.05 o 
   2   6  10       82.29       67.99      5.29 o 
   3   6  10       18.57       22.23      4.59 o 
   4   6  10       22.98       12.27      4.36 o 
  -6   7  10      579.87      578.31     12.26 o 
  -5   7  10      111.78      110.33      6.65 o 
  -4   7  10     1176.97     1115.84     16.37 o 
  -3   7  10      881.96      839.46     13.53 o 
  -2   7  10      302.81      313.21      8.65 o 
  -1   7  10        6.66       -0.32      3.15 o 
   0   7  10     1980.95     1949.49     27.73 o 
   1   7  10      363.75      359.77      9.85 o 
   2   7  10      277.96      295.17      8.87 o 
   3   7  10      162.05      157.51      7.16 o 
   4   7  10      412.89      398.89     19.92 o 
  -5   8  10      365.32      365.55     10.08 o 
  -4   8  10        0.88       -1.54      3.83 o 
  -3   8  10       47.15       38.28      4.94 o 
  -2   8  10        0.06        1.10      3.55 o 
  -1   8  10      390.66      397.83      9.52 o 
   0   8  10       48.21       57.04      5.43 o 
   1   8  10      279.79      267.81      8.33 o 
   2   8  10      179.88      199.05      7.91 o 
   3   8  10        2.48        2.25      3.68 o 
   4   8  10       96.85       90.96     11.26 o 
  -5   9  10        1.26        5.08      3.30 o 
  -4   9  10     1061.43     1018.80     26.86 o 
  -3   9  10      242.25      231.03      9.57 o 
  -2   9  10     1913.03     1801.51     23.45 o 
  -1   9  10       17.71       21.88      4.96 o 
   0   9  10     1263.36     1276.30     19.40 o 
   1   9  10        3.45        0.17      3.39 o 
   2   9  10       81.62       93.71      6.33 o 
   3   9  10      595.96      562.34     14.46 o 
   4   9  10       27.29       21.79      6.35 o 
  -5  10  10      224.99      221.82      8.06 o 
  -4  10  10       18.98       17.46      5.01 o 
  -3  10  10      106.61      120.28      6.42 o 
  -2  10  10      181.87      185.54      7.15 o 
  -1  10  10       88.65       89.56      6.19 o 
   0  10  10       26.45       25.54      5.03 o 
   1  10  10      288.94      316.35      8.69 o 
   2  10  10        3.51        5.80      3.46 o 
   3  10  10        6.53        3.40      3.27 o 
   4  10  10       13.59       10.47      5.18 o 
  -5  11  10        3.56        3.67      3.12 o 
  -4  11  10      412.19      384.48     11.82 o 
  -3  11  10       56.25       56.58      5.21 o 
  -2  11  10      800.78      777.79     15.08 o 
  -1  11  10       49.57       47.61      4.98 o 
   0  11  10      626.96      641.74     12.09 o 
   1  11  10      355.18      371.02      9.82 o 
   2  11  10      150.56      157.52     10.54 o 
   3  11  10        4.80        5.53      3.67 o 
   4  11  10      259.29      268.05     12.32 o 
  -5  12  10      361.05      380.58     16.43 o 
  -4  12  10       44.76       32.41      3.90 o 
  -3  12  10      576.62      566.02     11.35 o 
  -2  12  10      211.72      216.87      9.21 o 
  -1  12  10      398.07      374.40     11.03 o 
   0  12  10       44.83       44.05      4.92 o 
   1  12  10      124.84      125.89      6.55 o 
   2  12  10      155.67      164.11     13.25 o 
   3  12  10      168.82      181.18      8.88 o 
   4  12  10        7.18       10.38      5.83 o 
  -4  13  10        0.64        4.28      3.62 o 
  -3  13  10        1.81        2.56      4.44 o 
  -2  13  10      242.38      225.97      8.39 o 
  -1  13  10      111.09      117.46      6.31 o 
   0  13  10       92.94       90.32      9.34 o 
   1  13  10        0.46        1.13      4.01 o 
   2  13  10        0.97        2.90      3.91 o 
   3  13  10       40.71       19.41      6.11 o 
  -4  14  10      316.62      313.23     15.09 o 
  -3  14  10      211.90      204.84     12.50 o 
  -2  14  10       91.87       87.12      6.46 o 
  -1  14  10     2511.31     2637.64     35.60 o 
   0  14  10      644.54      692.06     13.06 o 
   1  14  10       73.19       73.80      6.68 o 
   2  14  10       50.53       36.27      5.02 o 
   3  14  10      666.08      727.29     23.79 o 
  -4  15  10        0.42       -3.17      5.71 o 
  -3  15  10       19.75       18.24      4.51 o 
  -2  15  10        5.30        7.42      4.06 o 
  -1  15  10       62.91       56.29      5.93 o 
   0  15  10       71.68       71.56      5.45 o 
   1  15  10      219.07      208.00      6.74 o 
   2  15  10        2.38        2.51      3.09 o 
   3  15  10       10.66        9.00      5.58 o 
  -3  16  10      411.88      379.15     14.81 o 
  -2  16  10       11.95       10.47      4.26 o 
  -1  16  10      940.36      997.42     16.43 o 
   0  16  10      361.82      407.96     10.52 o 
   1  16  10      283.55      322.25      8.58 o 
   2  16  10       11.08       10.68      5.05 o 
  -3  17  10       33.78       23.83      4.70 o 
  -2  17  10      236.97      261.49     10.27 o 
  -1  17  10        3.91        2.79      3.97 o 
   0  17  10       14.20       11.60      4.03 o 
   1  17  10       44.72       45.99      5.30 o 
   2  17  10       81.18       56.00     11.72 o 
  -2  18  10      184.69      206.06      8.64 o 
  -1  18  10        3.04       -3.80      4.53 o 
   0  18  10        1.17       -3.93      3.93 o 
   1  18  10      735.01      767.77     14.78 o 
  -1  19  10       23.95       22.97      5.15 o 
   0  19  10       71.35       68.77      6.44 o 
  -5   1  11      670.28      630.86     15.55 o 
  -4   1  11     1016.75     1003.44     19.65 o 
  -3   1  11      616.27      635.35     13.39 o 
  -2   1  11      547.97      573.00     14.72 o 
  -1   1  11     1172.89     1180.97     18.30 o 
   0   1  11     1187.02     1216.79     21.69 o 
   1   1  11      144.93      156.69      7.92 o 
   2   1  11      451.41      474.27     12.63 o 
   3   1  11      248.43      276.47      9.41 o 
   4   1  11      148.19      169.53      9.76 o 
  -5   2  11       14.41       10.33      4.40 o 
  -4   2  11      111.30      123.55      7.70 o 
  -3   2  11      260.03      296.94      9.99 o 
  -2   2  11        0.75        2.75      3.97 o 
  -1   2  11      234.60      206.78      8.37 o 
   0   2  11      302.86      286.16      9.45 o 
   1   2  11      164.08      171.13      8.79 o 
   2   2  11       49.42       45.55      6.19 o 
   3   2  11       49.73       44.91      6.38 o 
   4   2  11      134.97      126.29      7.25 o 
  -5   3  11       53.84       54.91      6.16 o 
  -4   3  11       53.06       62.05      6.27 o 
  -3   3  11      441.74      431.25     12.66 o 
  -2   3  11     1686.51     1647.63     23.41 o 
  -1   3  11       50.09       37.70      4.95 o 
   0   3  11      170.82      188.31      7.84 o 
   1   3  11      543.20      548.22     12.78 o 
   2   3  11      589.77      614.30     14.38 o 
   3   3  11      205.53      206.78      8.20 o 
   4   3  11      105.46      109.80      6.37 o 
  -5   4  11       30.16       24.91      4.71 o 
  -4   4  11      419.89      390.11     10.75 o 
  -3   4  11     1228.86     1144.40     18.30 o 
  -2   4  11       20.69       14.38      4.47 o 
  -1   4  11       55.93       65.66      5.81 o 
   0   4  11      234.26      229.56      8.46 o 
   1   4  11      352.62      361.13     10.69 o 
   2   4  11      168.73      148.69     12.27 o 
   3   4  11      924.73      880.25     18.36 o 
   4   4  11       14.60       11.54      4.35 o 
  -5   5  11       33.93       34.01      5.51 o 
  -4   5  11      125.95      134.16      6.76 o 
  -3   5  11      154.69      146.73      7.03 o 
  -2   5  11        3.50        5.02      5.23 o 
  -1   5  11       37.52       42.21      5.73 o 
   0   5  11      286.39      276.55      9.75 o 
   1   5  11        1.45        2.17      4.23 o 
   2   5  11       32.48       38.04      5.85 o 
   3   5  11      197.11      170.46      8.03 o 
   4   5  11      166.30      156.57      6.49 o 
  -5   6  11      162.78      146.17      8.63 o 
  -4   6  11      228.41      217.66      8.69 o 
  -3   6  11      473.75      483.23     11.81 o 
  -2   6  11        3.48        8.52      4.29 o 
  -1   6  11     2223.85     2210.21     28.89 o 
   0   6  11      122.18      125.53      6.60 o 
   1   6  11      373.26      395.95     10.91 o 
   2   6  11     1312.14     1328.81     25.49 o 
   3   6  11      722.35      735.09     23.20 o 
   4   6  11       16.85       12.43      4.14 o 
  -5   7  11      147.69      134.27      8.61 o 
  -4   7  11      287.98      292.99     11.93 o 
  -3   7  11        0.61       -3.79      3.79 o 
  -2   7  11      617.68      568.00     13.30 o 
  -1   7  11      122.13      136.15      7.65 o 
   0   7  11      246.52      249.90     10.95 o 
   1   7  11       79.90       77.37      6.73 o 
   2   7  11        0.74        1.79      3.51 o 
   3   7  11        2.03        0.49      3.53 o 
   4   7  11       20.34       13.75      6.64 o 
  -5   8  11      216.07      195.83      8.48 o 
  -4   8  11      252.57      250.35      9.50 o 
  -3   8  11      698.50      677.26     19.64 o 
  -2   8  11      337.91      306.32     10.60 o 
  -1   8  11      404.13      430.41     10.43 o 
   0   8  11      683.46      679.82     12.37 o 
   1   8  11      487.98      530.66     12.83 o 
   2   8  11       37.09       34.90      5.80 o 
   3   8  11       55.41       43.50      6.71 o 
  -5   9  11       90.92       95.30      6.77 o 
  -4   9  11       17.00       20.95      5.00 o 
  -3   9  11       31.56       29.84      5.08 o 
  -2   9  11      256.49      247.78      9.00 o 
  -1   9  11        0.36       -0.01      3.77 o 
   0   9  11        5.89       11.82      4.38 o 
   1   9  11      104.80      109.45      6.61 o 
   2   9  11       11.90        8.74      4.43 o 
   3   9  11       19.27        6.20      4.49 o 
  -4  10  11       90.00       91.95      5.85 o 
  -3  10  11      231.29      246.69      9.85 o 
  -2  10  11      220.73      217.66      8.10 o 
  -1  10  11      356.28      349.32      9.70 o 
   0  10  11      609.08      636.81     15.68 o 
   1  10  11      918.05      926.12     16.61 o 
   2  10  11        6.90        8.86      4.34 o 
   3  10  11       10.98       17.28      5.13 o 
  -4  11  11      867.37      866.09     18.56 o 
  -3  11  11       26.93       15.48      4.30 o 
  -2  11  11        3.61        4.76      4.07 o 
  -1  11  11      635.35      699.12     15.34 o 
   0  11  11      773.57      832.63     14.88 o 
   1  11  11        5.33        7.24      4.08 o 
   2  11  11       62.15       58.74      6.21 o 
   3  11  11      180.42      175.42     26.22 o 
  -4  12  11       18.07       16.37      4.43 o 
  -3  12  11       35.63       30.52      5.42 o 
  -2  12  11      325.20      329.88     10.94 o 
  -1  12  11     1049.45     1045.53     20.91 o 
   0  12  11        8.17        9.14      4.28 o 
   1  12  11      125.94      100.79      8.07 o 
   2  12  11      335.83      335.33     10.23 o 
   3  12  11      269.71      283.36     12.44 o 
  -4  13  11       98.14       77.35      6.17 o 
  -3  13  11      134.06      124.00      6.74 o 
  -2  13  11      367.90      383.20     11.89 o 
  -1  13  11      419.06      426.88     12.64 o 
   0  13  11      796.24      825.32     14.55 o 
   1  13  11       54.23       57.15      5.98 o 
   2  13  11      161.24      186.70      8.35 o 
  -3  14  11        8.56       14.81      4.96 o 
  -2  14  11        0.30        0.09      4.19 o 
  -1  14  11       82.55       92.24      8.62 o 
   0  14  11        3.44        6.63      4.80 o 
   1  14  11       34.68       24.01      4.81 o 
   2  14  11       44.79       35.68      4.48 o 
  -3  15  11      391.97      394.88     12.35 o 
  -2  15  11     1497.15     1529.47     38.26 o 
  -1  15  11        2.78        4.89      4.42 o 
   0  15  11       63.29       64.41      9.87 o 
   1  15  11      206.03      230.29      9.43 o 
  -2  16  11      279.33      290.40     15.53 o 
  -1  16  11      163.74      152.37     12.37 o 
   0  16  11      168.44      176.55     14.89 o 
   1  16  11        0.32        0.79      3.83 o 
  -1  17  11      155.10      150.72     13.53 o 
   0  17  11      518.64      571.80     13.45 o 
  -5   0  12       96.55       93.53     10.34 o 
  -4   0  12      350.23      304.62     15.43 o 
  -3   0  12      243.82      251.32     13.18 o 
  -2   0  12     1359.98     1395.24     31.22 o 
  -1   0  12        0.75       10.43      7.03 o 
   0   0  12      683.64      690.65     22.36 o 
   1   0  12       16.57       19.10      7.46 o 
   2   0  12      424.04      441.48     18.84 o 
   3   0  12      153.56      156.25     11.49 o 
  -5   1  12      126.59      125.24      8.47 o 
  -4   1  12       47.66       45.79      6.24 o 
  -3   1  12       40.65       45.71      6.20 o 
  -2   1  12       90.00       98.49      8.88 o 
  -1   1  12      100.16       98.82      7.02 o 
   0   1  12        1.54       -2.00      4.25 o 
   1   1  12       22.28       19.24      6.81 o 
   2   1  12        5.64        8.34      4.92 o 
   3   1  12      104.71      104.42      7.62 o 
  -5   2  12       21.84       26.02      5.61 o 
  -4   2  12      749.29      702.59     14.83 o 
  -3   2  12       10.73       20.90      5.38 o 
  -2   2  12     1437.36     1476.23     23.38 o 
  -1   2  12       18.06       14.85      4.75 o 
   0   2  12      642.95      640.71     15.78 o 
   1   2  12        0.30       -4.21      4.21 o 
   2   2  12      264.68      290.81      9.80 o 
   3   2  12       25.70       24.26      6.48 o 
  -4   3  12        8.59        9.44      5.74 o 
  -3   3  12      597.86      619.37     16.91 o 
  -2   3  12      298.42      289.40     10.55 o 
  -1   3  12       26.22       34.69      7.13 o 
   0   3  12        3.33       -3.47      4.79 o 
   1   3  12      200.92      227.66     11.75 o 
   2   3  12        5.91       -1.36      4.24 o 
   3   3  12      405.34      426.88     12.89 o 
  -4   4  12      504.24      534.49     13.29 o 
  -3   4  12       29.36       35.06      6.26 o 
  -2   4  12      998.98      939.51     19.15 o 
  -1   4  12       71.22       82.64      6.99 o 
   0   4  12      134.90      142.81      7.45 o 
   1   4  12        7.94        6.91      4.26 o 
   2   4  12      137.03      143.94     17.39 o 
   3   4  12       65.46       55.70      6.49 o 
  -4   5  12      220.53      227.99      9.50 o 
  -3   5  12      611.15      584.36     13.18 o 
  -2   5  12      117.24      114.08      7.92 o 
  -1   5  12      153.52      152.85      8.61 o 
   0   5  12      168.02      162.61      8.75 o 
   1   5  12      559.29      545.00     14.18 o 
   2   5  12       21.53       15.29      4.67 o 
   3   5  12       28.51       38.56      6.09 o 
  -4   6  12        8.88        8.94      4.74 o 
  -3   6  12       18.60       23.52      6.20 o 
  -2   6  12       59.22       48.48      6.85 o 
  -1   6  12      153.91      161.65      7.56 o 
   0   6  12       18.96       25.37      5.47 o 
   1   6  12        2.91        1.91      4.05 o 
   2   6  12        0.63        6.09      5.36 o 
   3   6  12       57.17       38.05      6.23 o 
  -4   7  12       96.88      104.61      8.29 o 
  -3   7  12      710.01      694.50     16.59 o 
  -2   7  12       48.27       45.82      6.02 o 
  -1   7  12      642.74      603.82     15.00 o 
   0   7  12       15.49       10.13      4.98 o 
   1   7  12      574.89      603.37     13.29 o 
   2   7  12        9.97        7.30      4.57 o 
   3   7  12      130.65      122.06     17.26 o 
  -4   8  12       86.60       88.95      7.95 o 
  -3   8  12        5.00        4.33      4.68 o 
  -2   8  12       47.68       42.09      5.67 o 
  -1   8  12      124.31      113.60      7.89 o 
   0   8  12       58.26       55.63      6.32 o 
   1   8  12       10.47        9.34      4.89 o 
   2   8  12        2.24       -2.70      4.90 o 
  -4   9  12        6.55        4.49      5.20 o 
  -3   9  12      421.96      406.76     12.21 o 
  -2   9  12      159.58      156.55      7.88 o 
  -1   9  12     1223.76     1231.45     20.05 o 
   0   9  12       64.35       61.45      5.80 o 
   1   9  12      324.31      343.74     10.94 o 
   2   9  12        1.07        0.07      3.80 o 
  -3  10  12       14.62       10.93      5.58 o 
  -2  10  12      174.10      186.00     10.53 o 
  -1  10  12       11.20       14.15      5.42 o 
   0  10  12      365.10      389.17     13.21 o 
   1  10  12        5.53        8.68      5.58 o 
   2  10  12        3.94        7.55      4.49 o 
  -3  11  12      461.90      479.98     13.72 o 
  -2  11  12        5.43        6.84      5.10 o 
  -1  11  12      500.89      518.26     14.05 o 
   0  11  12       40.36       41.48      5.85 o 
   1  11  12      383.71      390.05     12.25 o 
   2  11  12       10.72       11.17      4.76 o 
  -3  12  12       94.78       68.45      8.53 o 
  -2  12  12      403.10      429.13     12.82 o 
  -1  12  12        1.94        1.63      5.23 o 
   0  12  12      259.72      291.38      9.35 o 
   1  12  12       23.26       12.73      5.46 o 
  -2  13  12      107.73      122.76     12.27 o 
  -1  13  12       59.44       65.76      7.11 o 
   0  13  12      165.64      184.87      8.70 o 
   1  13  12      358.70      398.68     11.20 o 
  -2  14  12      361.26      358.83     12.48 o 
  -1  14  12       17.55       19.36      5.84 o 
   0  14  12      166.96      164.98     11.31 o 
  -4   1  13      126.83      110.79      7.77 o 
  -3   1  13       48.22       46.10      6.51 o 
  -2   1  13     1081.62     1101.31     20.92 o 
  -1   1  13      612.54      632.57     15.35 o 
   0   1  13       22.63       26.09      5.70 o 
   1   1  13       77.10       59.32     13.82 o 
   2   1  13      447.14      473.44     12.73 o 
  -3   2  13      171.23      159.28      9.50 o 
  -2   2  13      110.91      106.31      9.09 o 
  -1   2  13        1.78        4.31      5.49 o 
   0   2  13       25.49       30.23      7.81 o 
   1   2  13      120.06       98.19     14.66 o 
   2   2  13       24.95        7.29      5.33 o 
  -3   3  13      135.49      155.62      9.03 o 
  -2   3  13      363.40      342.79     11.83 o 
  -1   3  13        2.54       -3.06      4.48 o 
   0   3  13      660.36      697.00     14.91 o 
   1   3  13      117.81      118.21      8.12 o 
   2   3  13       12.31        8.44      5.13 o 
  -3   4  13      221.31      228.69     11.17 o 
  -2   4  13       36.97       42.30      6.52 o 
  -1   4  13      297.47      294.25     11.65 o 
   0   4  13        3.42        6.14      6.17 o 
   1   4  13      273.91      299.43     10.57 o 
   2   4  13       45.04       31.80     10.20 o 
  -3   5  13       27.51       18.91      5.87 o 
  -2   5  13      135.54      141.27      8.83 o 
  -1   5  13        0.68       -5.64      5.64 o 
   0   5  13      306.81      318.19     12.09 o 
   1   5  13       30.47       34.57      8.05 o 
   2   5  13        3.82        9.83      5.84 o 
  -3   6  13      223.40      239.95     10.25 o 
  -2   6  13       27.72       18.94      5.51 o 
  -1   6  13     1218.01     1243.48     24.24 o 
   0   6  13      147.21      163.90      9.85 o 
   1   6  13      251.16      259.78     11.88 o 
   2   6  13       10.34       20.37      9.31 o 
  -3   7  13        2.09        5.55      5.74 o 
  -2   7  13       38.72       35.50      6.37 o 
  -1   7  13       32.28       23.94      6.12 o 
   0   7  13       43.01       35.23      6.93 o 
   1   7  13       39.91       33.06      7.44 o 
  -3   8  13      490.35      463.90     14.58 o 
  -2   8  13       46.59       49.44      8.85 o 
  -1   8  13       55.29       75.36      7.62 o 
   0   8  13      378.44      386.16     11.63 o 
   1   8  13      333.92      348.74     13.21 o 
  -2   9  13       71.27       71.30      7.29 o 
  -1   9  13      277.03      264.98     10.38 o 
   0   9  13       70.74       60.70      6.54 o 
   1   9  13       12.74        8.75      5.64 o 
  -2  10  13      231.21      240.26     10.33 o 
  -1  10  13        9.83       19.51      6.46 o 
   0  10  13        9.64        6.16      5.00 o 
  -1  11  13      572.60      594.98     22.16 o 
  -2   0  14       44.41       28.87      9.07 o 
  -1   0  14       76.51       68.33     12.25 o 
   0   0  14       67.82       80.84     11.29 o 
  -2   1  14        4.54        5.90      6.71 o 
  -1   1  14        7.54        3.00      5.40 o 
   0   1  14        8.75        6.41      6.70 o 
  -2   2  14      194.49      206.34     15.23 o 
  -1   2  14      456.31      448.87     14.97 o 
   0   2  14       91.70       86.24      7.53 o 
  -1   3  14       42.32       50.44      8.32 o 
   0   3  14      299.66      311.58     13.99 o 
  -1   4  14      733.45      777.80     21.34 o 
                                                 
